# Supplementary material for: Multitier mechanics control stromal adaptations in the swelling lymph node
Source: Nat Immunol. 2022 Jul 11;23(8):1246–55. doi: 10.1038/s41590-022-01257-4 (PMC9355878; doi:10.1038/s41590-022-01257-4)
Supplement: Source Data Fig. 1 — Statistical source data. [file 41590_2022_1257_MOESM8_ESM.xlsx]

## Sheet: Sheet1
1a
Days
0	0.58296	0.4946	0.50012	0.97791	0.35013	0.55611	0.17309	0.45854
2	4.74956	3.22817	2.78448	1.85513	2.66142	1.46336	1.56266	0.84016	2.97707	2.2722	2.9557
4	3.9882	5.77408	4.89767	4.3562	6.17069	3.95967	3.5555	3.94908
8	9.48356	6.1412	6.56917	7.13213	5.27284	7.46122	5.01936	5.31045	5.12293
14	12.5417	7.76385	13.1399	8.0213	14.1164	12.495	11.1766	16.1699	9.22241	10.8964
1d						1e						1f
Day 0	Day 2	Day 4	Day 8	Day 14		Day 0	Day 2	Day 4	Day 8	Day 14		Day 0	Day 2	Day 4	Day 8	Day 14
0.034707	0.079495	0.049559	0.083036	0.150567		0.097298	0.15402	0.357772	0.059953	0.850982		0.599149	1.32992	0.913276	1.00183	1.40048
0.003859	0.083353	0.086806	0.147922	0.13836		0.008005	0.182648	0.409236	0.061713	0.696637		1.18734	0.815403	1.19381	1.17988	1.97945
0.024015	0.115189	0.219719	0.064994	0.139595		0.032522	0.310083	0.258609	0.217244	2.64927		0.868826	1.92208	2.76513	0.860387	1.09464
0.040095	0.095514	0.04975	0.103923	0.158378		0.408395	0.05273	0.914391	1.51834	0.137561		0.867106	1.20042	0.801646	1.3706	1.74001
0.030764	0.111974	0.048362	0.118927	0.035054		0.033635	0.215122	0.454997	0.875663	0.764699		0.80268	1.97863	0.57763	1.11463	1.14551
0.008737	0.085606	0.090584	0.154793	0.171935		0.222377	0.38975	0.160474	0.712384	0.221584		0.173299	1.30193	1.48066	1.34315	1.33888
0.004555	0.099149	0.058112	0.07	0.093638		0.413706	0.757185	0.133995		0.29		0.092409	1.9681	0.842806	0.87	0.809924
0.012772	0.052006	0.060889	0.02	0.11		0.026462	0.101884			0.74		0.700412	0.836166	1.04573	0.23	0.89
	0.192682		0.05	0.13			0.188339			0.508813			2.55527		0.52	1.98
	0.045186			0.128476			0.05541						0.511584			0.976187
	0.034398						0.083879						0.673696
h(left)			h(right)			j(left)					j(right)
Control	CD62L Ab		Control	CD62L Ab		WT control day 4	WT CD62L Ab day 4	OT-II control day 4	OT-II CD62L Ab day 4		WT control day 4	WT CD62L Ab day 4	OT-II control day 4	OT-II CD62L Ab day 4
1.05147	0.376138		0.02	0.01		5.35991	1.41714	2.65243	0.785887		0.03	0.03	0.01	0.01
0.842272	0.430066		0.01	0.01		3.72754	1.2847	1.82138	1.41315		0.06	0.03	0.05	0.02
0.750558	0.369451		0.019459	0.01		1.67553	1.62746	2.77934	0.670286		0.05	0.01	0.03	0.02
0.478181	0.361691		0.043189	0.010722		3.25123	0.919673	2.0384	1.68034		0.055485	0.02	0.19	0.02
0.631754	0.469959		0.037557	0.016805		3.75016	0.985907	2.87572	1.53704		0.058055	0.016746	0.065866	0.043022
0.800708	0.415317		0.010914	0.015539		5.50957	1.32171	2.60951	0.359395		0.102965	0.040221	0.024228	0.010179
0.789152	0.461333		0.014396	0.00971		3.94605	1.89631	3.41842	1.75452		0.217601	0.035988	0.028944	0.019566
0.651705	0.536933		0.015612	0.01598		4.58333	1.70834	3.54532	1.07426		0.055669	0.0312	0.013761	0.009115
0.848887	0.300161		0.018561	0.019596		4.36531	1.64339		3.12196		0.042858	0.022069		0.017569
0.593712			0.011547			4.42479	1.55317		2.40975		0.060318	0.027223		0.011771
0.859788			0.023273			4.34991	1.82772		1.46244		0.136365	0.022636		0.015192
						3.40827	1.65065		1.48458		0.097326	0.02053
						4.02071	1.8487				0.072279	0.013244
							1.94641					0.017617
							1.22346					0.013856
							2.20379					0.011221
