# Supplementary material for: Multitier mechanics control stromal adaptations in the swelling lymph node
Source: Nat Immunol. 2022 Jul 11;23(8):1246–55. doi: 10.1038/s41590-022-01257-4 (PMC9355878; doi:10.1038/s41590-022-01257-4)
Supplement: Source Data Fig. 2 — Statistical source data. [file 41590_2022_1257_MOESM9_ESM.xlsx]

## Sheet: Sheet1
b(left)				b(right)				f
Day 0	Day 4	Day 14		Day 0	Day 4	Day 14		circle diameter in µm	Day 0	Day 2	Day 4	Day 8	Day 14
168000000	1370000000	2640000000		0.375438	0.387364	0.433393		0.6252	0.0145385
231000000	1140000000	2090000000		0.409444	0.323079	0.369555		1.2504	0.0186263
164000000	836000000	1870000000		0.370576	0.333737	0.310398		1.8756	0.0242527
176000000	1160000000	2410000000		0.333137	0.327279	0.297853		2.5008	0.0300399
230000000	955000000	1790000000		0.36284	0.395124	0.33557		3.126	0.0344553
260000000	1160000000	1080000000		0.379588	0.362219	0.28829		3.7512	0.0408762
166000000	646000000	1730000000		0.425454	0.286277	0.318012		4.3764	0.0464109
151000000	566000000	1410000000		0.41081	0.332973	0.235489		5.0016	0.0533624
190000000	1140000000			0.351714	0.343963			5.6268	0.0574847
200000000	898000000			0.419278	0.318826			6.252	0.0633805
								6.8772	0.068774
c(left)				c(right)				7.5024	0.074803
Day 0	Day 4	Day 14		Day 0	Day 4	Day 14		8.1276	0.0823836
139000000	1350000000	1840000000		0.311196	0.384007	0.301614		8.7528	0.0874702
192000000	1500000000	2250000000		0.34144	0.423515	0.39693		9.378	0.0968442
165000000	1060000000	2940000000		0.372583	0.421465	0.487381		10.0032	0.105678
194000000	1020000000	3930000000		0.367524	0.285742	0.484604		10.6284	0.113522
227000000	768000000	2190000000		0.357997	0.31788	0.410891		11.2536	0.122685
240000000	1290000000	1560000000		0.350634	0.399849	0.415101		11.8788	0.130574
94112400	1050000000	2320000000		0.241291	0.466237	0.425035		12.504	0.142593
103000000	677000000	3300000000		0.280468	0.398232	0.550661		13.1292	0.152077
215000000	1500000000			0.39843	0.452688			13.7544	0.161179
156000000	1240000000			0.326181	0.441205			14.3796	0.171627
								15.0048	0.17862
d(left)				d(right)				15.63	0.18809
Day 0	Day 4	Day 14		Day 0	Day 4	Day 14		16.2552	0.194964
1.40097e+08	8.06548e+08	1613598806		0.313366	0.228629	0.264993		16.8804	0.203062
1.40279e+08	8.95958e+08	1322685652		0.249115	0.253406	0.233515		17.5056	0.209369
1.13481e+08	6.12982e+08	1218612764		0.256841	0.244798	0.20222		18.1308	0.215226
157802044	1374728764	1762136981		0.299339	0.386978	0.217543		18.756	0.220698
1.77168e+08	6.93578e+08	1350314085		0.279163	0.286996	0.253539		19.3812	0.219842
1.84881e+08	7.64681e+08	1112647510		0.269778	0.237932	0.296609		20.0064	0.224138
1.29982e+08	5.58274e+08	1400781494		0.333255	0.247486	0.256952		20.6316	0.225432
1.13595e+08	457030016	1280922417		0.308722	0.268794	0.213851		21.2568	0.224067
1.35127e+08	673819008			0.249856	0.203349			21.882	0.216862
1.21502e+08	6.75799e+08			0.25454	0.239969			22.5072	0.210144
								23.1324	0.203898
g								23.7576	0.194422
Day 0	Day 2	Day 4	Day 8	Day 14				24.3828	0.186229
15.2343	21.7589	15.5707	17.5894	14.1366				25.008	0.176238
14.1094	19.2141	10.3434	18.5021	13.5993				25.6332	0.167185
15.2078	24.1839	10.3867	17.8822	16.3069				26.2584	0.158038
15.668	23.789	15.3501	15.1797	12.9628				26.8836	0.147054
12.3761	12.8552	20.5356	13.7226	13.219				27.5088	0.140522
14.7368	18.7925	15.4516	16.0127	13.9138				28.134	0.131306
14.6398	18.2032	22.2325	11.5914	14.979				28.7592	0.126973
13.3995	19.095	17.5363	17.7271	17.3333				29.3844	0.12021
14.1392	17.3213	20.2177	16.1089	14.668				30.0096	0.110924
17.4436	18.1238	14.7725	12.9751	14.6599				30.6348	0.0999063
16.0016	18.8501	21.7199	13.1667	13.5855				31.26	0.0907274
13.3722	21.8383	17.4148	14.4691	16.1304				31.8852	0.0814798
16.4605	20.226	12.925	14.4958	14.5598				32.5104	0.0737728
15.8421	18.1734	16.0029	18.1434	13.9286				33.1356	0.0623623
13.654	21.331	17.2837	14.9883	13.2974				33.7608	0.0545278
14.7341	15.1973	20.6783	12.2222	11.9084				34.386	0.0455273
12.7668	14.0175	15.9743	11.3158	15.7285				35.0112	0.0374657
13.7542	21.9067	20.2112	11.4797	12.3054				35.6364	0.0308945
14.5691	18.6952	18.4507	14.7896	17.0985				36.2616	0.0255847
11.4183	16.5662	14.6747	14.4203	12.9475				36.8868	0.0223863
15.2244	16.9696	17.0167	14.0256	17.391				37.512	0.0190766
13.8232	20.1294	16.8133	14.3179	14.1139				38.1372	0.0169889
16.0841	16.4895	18.6379	14.2719	12.0829				38.7624	0.014353
12.5192	17.0474	17.1444	15.6605	13.0579				39.3876	0.0108509
15.0833	13.3099	21.2164	10.8164	14.7911				40.0128	0.00853817
16.1021	15.7232	21.9235	14.6248	12.056				40.638	0.00711466
12.1975		19.2532	14.9694	10.5309				41.2632	0.00557076
12.8774		17.4499	14.1534	10.2576				41.8884	0.00323373
		18.3636	16.0018	17.0412				42.5136	0.00273545
		15.2519	13.6507	16.5298				43.1388	0.00177698
		13.399	17.7253	14.6079				43.764	0.00102142
				16.9218				44.3892	0.000427699
								45.0144	-0.00047413
								45.6396	0.000185415
								46.2648	0.000211714
								46.89	0.000271444
								47.5152	0.00039573
								48.1404	0.000328429
								48.7656	0.000234207
								49.3908	0.000113066
								50.016	-3.49965e-05
								50.6412	-0.000209979
								51.2664	0
								51.8916	0
								52.5168	0
								53.142	0
								53.7672	0
								54.3924	0
								55.0176	0
								55.6428	0
								56.268	0
								56.8932	0
								57.5184	0
								58.1436	0
								58.7688	0
								59.394	0
								60.0192	0
								60.6444	0
								61.2696	0
								61.8948	0
								62.52	0
								0.6252		0.0118084
								1.2504		0.0151427
								1.8756		0.0199369
								2.5008		0.0250455
								3.126		0.0292001
								3.7512		0.0349424
								4.3764		0.0400035
								5.0016		0.0454477
								5.6268		0.04926
								6.252		0.054246
								6.8772		0.0586504
								7.5024		0.0634319
								8.1276		0.0682108
								8.7528		0.0709587
								9.378		0.0756349
								10.0032		0.0808151
								10.6284		0.0842833
								11.2536		0.0898258
								11.8788		0.0929968
								12.504		0.100225
								13.1292		0.107558
								13.7544		0.114816
								14.3796		0.120702
								15.0048		0.126984
								15.63		0.135549
								16.2552		0.140319
								16.8804		0.149014
								17.5056		0.156171
								18.1308		0.161493
								18.756		0.167074
								19.3812		0.171124
								20.0064		0.179605
								20.6316		0.186281
								21.2568		0.194624
								21.882		0.200361
								22.5072		0.2035
								23.1324		0.207245
								23.7576		0.20952
								24.3828		0.210976
								25.008		0.208986
								25.6332		0.21162
								26.2584		0.211059
								26.8836		0.209464
								27.5088		0.209669
								28.134		0.207717
								28.7592		0.204721
								29.3844		0.204468
								30.0096		0.196909
								30.6348		0.192416
								31.26		0.185748
								31.8852		0.180452
								32.5104		0.170148
								33.1356		0.15566
								33.7608		0.144058
								34.386		0.136352
								35.0112		0.12776
								35.6364		0.12021
								36.2616		0.11393
								36.8868		0.109381
								37.512		0.101529
								38.1372		0.097452
								38.7624		0.0908662
								39.3876		0.0879367
								40.0128		0.0822896
								40.638		0.0768117
								41.2632		0.0732601
								41.8884		0.0672896
								42.5136		0.0635013
								43.1388		0.0606854
								43.764		0.0561339
								44.3892		0.050597
								45.0144		0.052234
								45.6396		0.0507869
								46.2648		0.0459635
								46.89		0.0435767
								47.5152		0.0412832
								48.1404		0.0356693
								48.7656		0.0338676
								49.3908		0.0319558
								50.016		0.0341673
								50.6412		0.0311621
								51.2664		0.0270779
								51.8916		0.0237248
								52.5168		0.0177399
								53.142		0.0145057
								53.7672		0.0153891
								54.3924		0.0120901
								55.0176		0.00951198
								55.6428		0.00812205
								56.268		0.00616135
								56.8932		0.00482606
								57.5184		0.00555325
								58.1436		0.00498189
								58.7688		0.00514277
								59.394		0.00413565
								60.0192		0.00277765
								60.6444		0.00174401
								61.2696		-0.00018844
								61.8948		0.00138892
								62.52		0.000840645
								0.6252			0.0127934
								1.2504			0.0165633
								1.8756			0.0218498
								2.5008			0.0273462
								3.126			0.0316987
								3.7512			0.0376401
								4.3764			0.0428693
								5.0016			0.0489442
								5.6268			0.0530708
								6.252			0.0579971
								6.8772			0.0619525
								7.5024			0.0671254
								8.1276			0.0730328
								8.7528			0.0764414
								9.378			0.0838281
								10.0032			0.0908584
								10.6284			0.0965357
								11.2536			0.10374
								11.8788			0.109085
								12.504			0.118225
								13.1292			0.125412
								13.7544			0.133209
								14.3796			0.140171
								15.0048			0.146503
								15.63			0.152686
								16.2552			0.158483
								16.8804			0.163501
								17.5056			0.167025
								18.1308			0.169891
								18.756			0.171614
								19.3812			0.171845
								20.0064			0.17869
								20.6316			0.1805
								21.2568			0.184274
								21.882			0.187112
								22.5072			0.187622
								23.1324			0.190698
								23.7576			0.193184
								24.3828			0.192175
								25.008			0.191747
								25.6332			0.189324
								26.2584			0.186049
								26.8836			0.180666
								27.5088			0.172939
								28.134			0.17111
								28.7592			0.169632
								29.3844			0.164728
								30.0096			0.157035
								30.6348			0.152055
								31.26			0.145227
								31.8852			0.144296
								32.5104			0.14303
								33.1356			0.134026
								33.7608			0.132338
								34.386			0.128391
								35.0112			0.121783
								35.6364			0.114773
								36.2616			0.10555
								36.8868			0.102972
								37.512			0.0958758
								38.1372			0.0877686
								38.7624			0.0796709
								39.3876			0.0724209
								40.0128			0.0659129
								40.638			0.0625999
								41.2632			0.0575331
								41.8884			0.0520868
								42.5136			0.0525306
								43.1388			0.0490369
								43.764			0.0448661
								44.3892			0.0425669
								45.0144			0.042902
								45.6396			0.043608
								46.2648			0.0431461
								46.89			0.0391872
								47.5152			0.0373767
								48.1404			0.0322674
								48.7656			0.029821
								49.3908			0.0272731
								50.016			0.0224312
								50.6412			0.0209792
								51.2664			0.0173732
								51.8916			0.0133988
								52.5168			0.0110513
								53.142			0.00927131
								53.7672			0.00919412
								54.3924			0.00758064
								55.0176			0.00492192
								55.6428			0.00189509
								56.268			0.0010507
								56.8932			0.000550914
								57.5184			0.000470701
								58.1436			0.000277308
								58.7688			-0.000708334
								59.394			0.000506485
								60.0192			0.000398907
								60.6444			0.000731078
								61.2696			0.000753642
								61.8948			0.000731078
								62.52			0.000663386
								0.6252				0.0139599
								1.2504				0.0181531
								1.8756				0.0239428
								2.5008				0.0297528
								3.126				0.0343845
								3.7512				0.0409443
								4.3764				0.0467181
								5.0016				0.0532401
								5.6268				0.0576228
								6.252				0.0633112
								6.8772				0.0677289
								7.5024				0.0737741
								8.1276				0.0801921
								8.7528				0.0853929
								9.378				0.0943191
								10.0032				0.103321
								10.6284				0.11076
								11.2536				0.11974
								11.8788				0.128784
								12.504				0.140748
								13.1292				0.151303
								13.7544				0.16104
								14.3796				0.168728
								15.0048				0.176889
								15.63				0.187514
								16.2552				0.195058
								16.8804				0.204809
								17.5056				0.211217
								18.1308				0.21704
								18.756				0.222323
								19.3812				0.222292
								20.0064				0.224849
								20.6316				0.225768
								21.2568				0.223093
								21.882				0.217061
								22.5072				0.205578
								23.1324				0.197202
								23.7576				0.187252
								24.3828				0.180842
								25.008				0.170242
								25.6332				0.161687
								26.2584				0.15043
								26.8836				0.141572
								27.5088				0.137764
								28.134				0.130028
								28.7592				0.123578
								29.3844				0.116324
								30.0096				0.103995
								30.6348				0.0932597
								31.26				0.0823824
								31.8852				0.0759048
								32.5104				0.0671052
								33.1356				0.0603911
								33.7608				0.0530706
								34.386				0.0463035
								35.0112				0.0429707
								35.6364				0.0423695
								36.2616				0.0416128
								36.8868				0.0388686
								37.512				0.0350998
								38.1372				0.0313218
								38.7624				0.0250174
								39.3876				0.0237688
								40.0128				0.0215572
								40.638				0.0194444
								41.2632				0.016914
								41.8884				0.0157237
								42.5136				0.0154266
								43.1388				0.0141423
								43.764				0.0145286
								44.3892				0.0143495
								45.0144				0.0125697
								45.6396				0.0114312
								46.2648				0.0101425
								46.89				0.0086967
								47.5152				0.00654331
								48.1404				0.00678086
								48.7656				0.00520684
								49.3908				0.00423679
								50.016				0.00350498
								50.6412				0.0035264
								51.2664				0.00259896
								51.8916				0.000950042
								52.5168				0.0010523
								53.142				0.000910726
								53.7672				4.41482e-05
								54.3924				-0.000183106
								55.0176				-0.000100177
								55.6428				-4.27037e-05
								56.268				-0.000256222
								56.8932				0
								57.5184				0
								58.1436				0
								58.7688				0
								59.394				0
								60.0192				0
								60.6444				0
								61.2696				0
								61.8948				0
								62.52				0
								0.6252					0.0146507
								1.2504					0.0188068
								1.8756					0.0246995
								2.5008					0.0308558
								3.126					0.0355911
								3.7512					0.0425976
								4.3764					0.0487534
								5.0016					0.0556369
								5.6268					0.0600614
								6.252					0.066467
								6.8772					0.0718346
								7.5024					0.0781522
								8.1276					0.0860873
								8.7528					0.0907947
								9.378					0.0997805
								10.0032					0.109198
								10.6284					0.116533
								11.2536					0.125185
								11.8788					0.132628
								12.504					0.144637
								13.1292					0.153698
								13.7544					0.164009
								14.3796					0.172577
								15.0048					0.179305
								15.63					0.185027
								16.2552					0.190388
								16.8804					0.197605
								17.5056					0.204271
								18.1308					0.210338
								18.756					0.214401
								19.3812					0.21472
								20.0064					0.218302
								20.6316					0.220763
								21.2568					0.221226
								21.882					0.215542
								22.5072					0.209655
								23.1324					0.199518
								23.7576					0.189457
								24.3828					0.179758
								25.008					0.168742
								25.6332					0.156721
								26.2584					0.147554
								26.8836					0.134622
								27.5088					0.123338
								28.134					0.113185
								28.7592					0.106877
								29.3844					0.0999478
								30.0096					0.0891089
								30.6348					0.0788102
								31.26					0.0694293
								31.8852					0.0611697
								32.5104					0.0557755
								33.1356					0.0492731
								33.7608					0.0442717
								34.386					0.0378418
								35.0112					0.0349854
								35.6364					0.0303615
								36.2616					0.0254927
								36.8868					0.0255285
								37.512					0.0250305
								38.1372					0.0243583
								38.7624					0.0220181
								39.3876					0.0194207
								40.0128					0.0162826
								40.638					0.0144973
								41.2632					0.0124293
								41.8884					0.011491
								42.5136					0.0105802
								43.1388					0.00820517
								43.764					0.00652821
								44.3892					0.00368385
								45.0144					0.00242254
								45.6396					0.00492535
								46.2648					0.00515544
								46.89					0.0073299
								47.5152					0.00825247
								48.1404					0.00804233
								48.7656					0.00912484
								49.3908					0.00987304
								50.016					0.0107091
								50.6412					0.0105084
								51.2664					0.00969349
								51.8916					0.00855062
								52.5168					0.00679132
								53.142					0.0045292
								53.7672					0.00361587
								54.3924					0.00314734
								55.0176					0.00150317
								55.6428					0.00129637
								56.268					0.000547064
								56.8932					-0.00058574
								57.5184					-0.000587051
								58.1436					-0.000494409
								58.7688					0
								59.394					0
								60.0192					0
								60.6444					0
								61.2696					0
								61.8948					0
								62.52					0
