# Supplementary material for: Multitier mechanics control stromal adaptations in the swelling lymph node
Source: Nat Immunol. 2022 Jul 11;23(8):1246–55. doi: 10.1038/s41590-022-01257-4 (PMC9355878; doi:10.1038/s41590-022-01257-4)
Supplement: Source Data Fig. 3 — Statistical source data. [file 41590_2022_1257_MOESM10_ESM.xlsx]

## Sheet: Sheet1
d
Day 0	Day 2	Day 4	Day 14
15.1011	8.5998	6.60543	23.5791
13.5782	11.5719	10.8957	11.3423
13.8778	10.9397	8.80745	12.3673
14.5324	10.9904	4.25306	5.18839
17.8179	7.36143	4.04378	7.54315
16.2373	12.1444	8.51776	6.41788
19.1744	15.8148	9.60898	13.9205
27.8791	7.16953	7.75267	9.80908
20.1599	11.2507	7.11383	5.38432
16.4667	9.79776	8.47041	10.1966
11.827	8.18289	8.33426	13.9191
20.1266	13.5872	6.98614	8.8316
27.8983	9.82292	11.0886	8.84065
19.4873	10.458	8.47709	30.3167
12.2916	8.35308	10.5816	15.1499
20.4268	11.8999	14.0312	20.1943
33.0099	9.12616	11.2872	27.2043
34.0611	8.63733	6.92976	22.6617
37.8047	5.30017	9.25424	24.1859
11.5713	11.7319	6.59868	9.55144
34.4264	12.7692	5.12619	8.07687
35.0033	10.9263	7.11022	12.1822
15.461	7.787	5.77071	31.1087
23.7058	5.43715	8.30469	22.8664
15.0275	10.2476	13.1847	35.9516
32.0699	8.34002	8.35113	11.8338
19.7315	16.7169	9.77927	6.06656
22.4474	11.1326	14.1115	9.42761
13.7335	12.1151	20.1961	16.5783
24.5201	6.20344	16.5947	10.8407
6.97222	8.83634	17.6192	10.4639
24.7799	12.8114	18.0478	9.99155
13.6409	6.42039	9.70348	20.3337
16.9915	10.7696	4.06659	18.7046
23.8501	11.8408	6.46623	11.2304
21.0936	24.6971	6.45684	20.9498
22.8346	8.43835	8.98338	24.7158
44.3907	5.6136	9.01332	34.3941
25.4817	7.23476	13.1914	16.3547
8.66819	9.51088	13.719	12.5478
12.8917	25.9486	7.4144	29.1266
9.21346	7.59991	9.39021	26.6632
17.3184	12.9462	14.8419	30.1283
12.8806	9.7137	10.7721	17.6225
8.75114	12.9703	9.82823	14.6936
16.3149	19.0822	11.456	15.7001
17.6891	15.1564	9.05904	21.142
16.2709	14.4415	4.47365	16.7598
34.3602	8.32181	9.08156	25.6718
22.6307	11.876	19.4001	12.4687
13.3062	11.0229	17.7525	8.19085
28.5386	11.8534	20.239	21.8369
14.339	6.9252	17.0448	16.3182
8.06659	12.367	12.0163	30.4209
18.2567	13.3275	6.86492	11.9545
14.7666	12.9095	10.8783	15.3206
18.4442	12.5556	18.5416	30.6352
36.8164	18.6035	12.0476	15.2847
19.3181	21.8381	7.04592	12.2673
9.93082	15.8919	9.13931	30.2641
10.5759	16.4853	7.32904	14.7087
8.2385	13.3191	5.06176	18.0604
8.7406	14.4746	10.5429	23.3895
7.2285	11.2904	6.42504	15.1623
8.54524	14.2876	16.6906	17.2434
8.64785	11.4494	15.3976	35.9085
21.9803	8.13845	15.7042	9.15762
16.1747	8.71747	14.3567	19.1578
8.58249	8.04402	8.6165	10.5459
11.9796	19.3444	10.117	23.506
10.2021	9.39188	13.3217	13.9204
5.69393	15.7951	10.5613	17.2335
13.4702	11.845	7.14501	15.4404
29.1265	11.1103	9.12984	32.411
11.4437	8.01729	7.75366	21.7756
11.6235	4.5917	10.856	35.1935
10.2608	4.95447	8.06652	19.3112
10.1593	4.03632	6.12489	35.4488
17.9279	5.78988	10.4623	18.328
20.2988	6.66028	12.7614	6.59622
39.0715	4.02954	13.0397	29.1671
16.655	12.5692	7.50369	9.2475
13.6813	8.23749	9.89633	9.2418
14.4617	11.4622	7.1933	9.12346
16.3203	11.9162	13.6026	15.792
14.9288	11.0072	5.47727	22.1852
17.3997	13.6791	8.92954	18.7413
25.7111	5.62526	5.88801	8.58914
14.5278	3.48556	5.60522	5.53974
20.4293	7.93418	6.06506	9.73547
10.6054	11.6058	7.24051	20.2039
16.7421	5.96413	5.99365	7.90671
31.0342	4.16456	9.49251	17.2739
8.70615	8.97591	7.40157	8.74321
21.6499	7.79276	7.71086	6.65454
8.03466	6.9204	6.32341	10.7276
18.5612	9.17243	6.89185	7.01131
14.289	7.21806	7.05551	16.8593
10.203	6.5529	9.13683	8.07762
10.5353	7.13322	6.95992	12.3359
11.3962	15.735	9.65398	8.0132
6.38458	11.4839	5.40235	26.2462
6.84096	12.1232	10.7407	16.115
11.1112	11.828	10.7949	14.2211
21.1721	5.81595	12.8682	11.6868
16.238	9.18012	10.5462	11.1957
20.6113	6.89224	6.15276	11.4153
11.2787	9.92915	6.87766	12.5827
12.1801	4.41831	7.78592	16.1266
15.9103	9.54154	10.5157	16.1917
7.92007	6.65987	12.9024	19.1935
12.4435	7.21755	8.4022	12.0305
14.688	10.1824	11.3724	20.9536
13.9858	8.82707	10.2881	15.5085
6.76995	5.44093	15.4554	11.9766
17.6596	14.3737	7.20398	4.41684
16.0386	10.7806	8.14581	4.21309
6.17419	10.5608	7.81728	11.1232
16.9079	6.89856	11.0234	14.0053
4.66981	11.2973	9.92241	23.1939
12.8746	8.50919	8.66232	17.8927
8.01841	7.24729	8.77703	19.5963
23.7814	6.41939	8.29663	19.7514
12.8542	4.53534	9.19485	18.0948
6.16241	8.88062	9.27455	10.3317
16.3224	10.8489	11.3203	16.1307
11.1893	6.80167	11.6655	12.5254
27.2956	21.8368	13.1964	22.1443
18.8518	8.85837	6.43498	17.4907
17.3116	8.62247	10.8791	25.7126
18.1656	9.39928	5.19613	14.6156
15.3683	6.43884	5.28597	9.69478
15.4526	14.0251	6.67793	6.77858
14.0819	10.5373	7.74011	8.01263
28.8193	19.1993	6.13949	8.15726
33.0818	11.0341	21.6556	11.5947
13.39	18.2415	6.88654	11.9278
12.7281	8.80529	6.16583	9.14912
13.1887	12.6043	7.71849	6.78836
7.39216	14.1122	12.6522	10.1539
17.06	11.9133	9.01333	7.11166
16.5675	12.2528	12.6943	6.30537
12.4724	11.3129	12.7644	12.323
14.328	12.7587	5.39513	17.2207
14.5852	14.6051	13.309	7.90236
11.3235	9.01819	13.7703	21.3183
25.0533	14.027	14.4103	16.4725
10.3653	13.6221	19.0452	13.1239
10.79	10.2703	6.09341	11.1142
11.6762	9.00691	15.2873	5.24681
13.6975	16.794	18.8043	11.5858
11.3089	21.3064	18.7658	9.38193
25.41	16.4869	7.19381	4.70695
11.5644	11.2852	7.54569	8.48685
8.46094	21.3332	7.86016	22.7713
10.6189	14.3771	19.1004	19.8636
28.7851	13.1191	9.20476	19.5661
26.9997	9.15691	8.13598	16.1643
15.6032	10.1117	6.9397	16.0335
14.7004	9.75168	10.8222	14.125
12.6726	13.5637	12.9422	34.0294
10.2288	11.5886	17.8666	22.7335
11.7782	17.941	13.0002	35.805
28.0587	9.6636	5.77058	37.6948
13.8154	22.2169	12.9597	19.9385
7.93004	16.55	16.602	9.14103
8.28689	10.9485	4.11113	15.5901
7.97416	15.026	7.96331	28.4049
27.755	7.91343	7.22369	26.9658
16.8535	8.90313	6.92807	8.50067
13.6041	10.5419	7.96933	8.41764
14.9139	5.05624	8.30784	14.2561
9.45017	4.82511	6.73958	7.79434
38.5596	6.80184	10.517	18.1077
14.6958	12.1592	10.9625	11.7334
17.679	9.15216	5.79013	10.2377
25.1379	17.4675	9.95572	11.7257
31.4848	18.0825	8.84278	33.6234
12.4019	19.329	5.83321	8.34534
36.0732	13.3666	13.9577	4.86466
16.2914	12.2495	12.0518	6.8835
14.467	10.2577	22.3268	9.24374
20.5682	6.12809	5.72544	8.65516
19.5523	17.5639	7.53019	6.20053
5.00888	11.618	14.8417	10.6979
13.4006	12.9494	23.5152	7.86027
13.8482	7.37367	4.23187	7.0472
30.4228	19.2977	12.0917	17.5485
21.15	19.3135	5.01088	13.8382
5.32496	9.88382	10.1251	17.1663
21.3484	11.2262	7.47263	16.0418
14.5421	6.57823	5.94409	17.7305
28.8696	17.256	5.32217	12.4876
22.7859	16.8017	6.17646	10.9134
8.557	22.3178	6.76974	19.2093
5.69999	14.1603	11.7222	19.9885
11.6108	12.9961	6.77608	20.381
16.684	12.7736	5.91584	23.1527
8.95232	12.5557	6.11721	25.9002
34.808	10.1465	6.44683	13.654
21.7704	12.1624	8.55563	21.0664
23.4089	8.00889	9.36218	8.64171
8.41803	12.3988	11.5533	20.3196
20.1901	9.22233	9.98025	27.1586
7.0133	16.3622	4.87031	29.9444
32.2807	15.6408	5.88253	21.7545
7.01468	20.6725	6.35127	6.72068
10.7684	26.7586	5.83449	8.3533
5.38734	15.4402	9.89477	7.44491
8.95844	17.1569	9.4517	14.3303
29.8494	7.02602	12.8065	11.3864
16.7444	15.3625	7.92169	11.3191
15.5358	28.2602	12.2762	3.83675
16.8932	28.3322	16.0118	6.25725
16.1397	16.7775	15.1933	3.68183
14.528	8.61178	9.76781	17.7707
16.1188	9.32769	10.5953	16.881
7.61361	9.3193	9.54418	16.2471
20.3896	8.7766	9.48023	5.48005
18.54	10.2968	8.32192	18.4952
27.8651	7.57816	4.25004	21.3373
13.7089	9.97154	7.41371	13.8341
9.23163	7.79719	9.93972	10.3935
15.3763	9.03234	7.25685	18.431
22.0058	7.92232	6.76842	8.2393
18.7273	9.4382	7.33822	13.7963
12.4289	12.1416	9.94139	20.6522
30.0831	12.921	9.16739	11.0422
27.0375	24.2225	9.9601	26.5956
55.375	17.368	4.63831	9.62152
34.071	10.0169	4.87547	19.2635
22.4312	11.436	6.3267	24.2151
10.4139	10.5845	6.84118	19.3871
12.8776	9.06775	11.0539	16.3542
28.3894	9.96654	6.61804	22.4135
24.1749	8.9809	10.2416	13.7504
24.9441	8.95506	10.584	21.3445
24.2753	9.70636	9.9902	12.9731
11.5615	12.9676	9.54593	20.3815
20.8256	14.8769	4.91207	21.428
38.7376	6.95146	9.76735	9.64132
18.4103	13.1634	4.78832	10.3935
22.4839	19.7527	7.14681	15.7573
47.758	11.1186	7.92132	24.9227
13.4025		5.98381	13.0075
11.6668		7.50865	20.9989
11.9879		9.19274	20.1138
21.0895		10.6048	11.8518
19.0905		11.991	13.3717
14.7991		12.0636	31.0874
16.6527		10.6396	6.8197
18.5953		7.5938	14.5833
9.2294		6.93719	17.8485
23.3854		5.66509	28.8921
18.4585		4.94069	14.5207
13.9643		11.1805	19.9395
41.9703		6.03961	13.2085
11.5094		9.70115	18.3197
31.4835		12.7279	23.8766
27.3019		12.7101	24.355
23.5514		10.3247	10.9707
24.4015		6.55021	16.3427
12.059		11.0673	21.8637
25.2018		8.46995	10.1124
43.6822		9.28114	19.3238
34.5132		13.6888	16.0644
42.0099		12.9012	14.8173
17.389		8.12789	10.0462
26.2788		11.4444	7.89447
8.94844		7.91549	17.7998
19.4421		7.80567	6.67424
50.9216		16.2181	7.50207
35.573		9.27629	6.50719
29.8656		8.95409	10.8367
42.1272		9.13684	15.1612
14.621		10.314	11.0592
25.3083		16.22	19.597
21.8637		7.05144	6.31499
24.3439		9.3536	14.8099
25.5146		8.86547	12.0133
17.279		14.1707	9.06911
13.9999		7.89827	10.6444
19.2747		28.2509	23.2643
14.7699		8.73602	9.09815
12.9942		5.69984	10.0194
14.8088		12.6765	12.9957
31.6434		8.81772	14.8488
34.569		8.41177	32.3023
84.3613		6.2344	17.2304
68.0844		12.6884	25.6203
62.4086		7.85608	18.3769
18.6979		12.1812	6.9278
27.7641		9.08639	5.0917
59.8529		5.96291	10.7286
16.0323		8.53703	19.8569
25.9576		7.82499	8.76756
14.845		14.0935	8.63836
23.3424		9.5608	11.8709
30.8499		8.58464	16.4352
11.4733		11.5901	15.3621
44.4338		23.5521	9.45504
18.132		14.301	10.5496
5.85067		7.31228	10.5049
23.9223		14.7246	12.7499
13.7215		11.1107	19.4406
17.521		12.0124	12.664
18.2764		9.14678	17.7438
18.1188		11.1827	14.71
9.84332		10.9254	12.4044
11.513		10.0831	31.2555
11.9511		24.9807	7.81396
11.4576		12.406	16.4066
15.0921		7.68653	14.1285
16.6682		10.267	11.1596
12.1049		7.51379	10.2657
14.5098		6.89711	22.8406
8.51701		4.74167	7.44055
16.7016		12.7046	11.6769
18.6363		7.73078	6.37475
15.6816		5.07524	8.6916
19.3657		13.2905	15.8201
7.39111		10.3247	22.3546
6.53367		12.537	20.0886
6.5945		10.9395	24.0924
14.7677		12.8959	30.194
5.75599		11.8214	5.07125
10.995		8.21921	17.6073
10.7296		7.4064	12.9881
12.3906		9.45513	6.59822
13.4812		5.92641	10.7903
24.6815		8.75141	19.1336
16.3658		8.63829	27.3913
12.2164		10.2729	17.819
11.6476		13.1312	11.74
16.7766		9.44698	12.1609
13.9931		9.38505	7.95168
26.5372		6.47197	7.32033
16.1032		4.89007	13.7638
11.0676		11.5139	22.3075
9.36198		19.3775	7.31009
11.5846		9.41364	13.1019
30.5974		5.69785	9.1442
17.9748		33.8039	8.98804
9.08211		8.81404	9.74632
12.8651		14.5415	12.5828
9.40547		14.5219	12.537
8.55824		12.3421	24.8711
11.0809		13.1428	7.90995
8.31578		17.6007	12.8153
19.4453		8.51679	18.4706
8.53243		5.81398	29.6438
17.2999		16.2067	20.6304
18.4423		17.7687	15.8745
7.5202		12.7097	13.1894
17.2259		9.36515	10.6423
6.72527		21.7931	10.9887
8.09428		23.0724	9.71278
20.4085		26.3351	12.4153
15.6638		25.7621	14.9023
11.1974		15.204	6.25294
6.64651		21.3618	9.03505
16.9475		13.9576	11.4053
6.87663		13.1304	20.3559
13.6769		12.7533	16.3125
10.581		9.09206	16.5435
7.96225		27.715	10.059
19.4016		14.9212	16.6582
6.32554		11.4559	13.2982
14.7124		12	18.4139
13.7709		17.3188	19.332
14.1627		30.393	14.6701
15.662		40.7488	8.63141
10.9622		15.4081	19.487
6.92939		16.8833	16.6349
11.7295		23.8731	9.61819
10.2442		6.41844	13.4163
16.1857		14.1245	8.84249
12.623		23.3049	13.5436
12.9907		21.3788	7.58362
18.2616		13.8857	4.97426
38.8756		24.9235	5.18219
19.8516		26.0785	14.8729
14.7312		21.5665	12.8958
7.89472		11.7225	5.98439
21.0681		6.23268	10.024
14.913		11.043	13.3038
7.72387		12.7073	9.6599
18.9887		21.5373	9.89448
11.4202		25.6032	5.45955
7.36929		24.4119	6.42603
11.6541		14.7935	10.5015
8.26787		8.38946	15.7344
9.0545		16.8148	15.164
12.1473		14.618	18.5673
13.3567		8.03848	15.3739
21.1117		17.0701	8.05241
13.8807		16.1259	9.55681
21.0953		6.33791	18.0404
9.32702		8.14357	3.62226
14.8519		14.3668	8.7849
14.8494		9.33448	9.12027
9.39783		9.90319	11.0698
13.5032		23.7634	11.9857
14.3839		31.9194	21.7178
15.8402		17.5791	11.0132
14.4832		15.2214	33.994
11.5647		45.5964	9.80722
16.901		9.99511	23.6224
12.6116		6.21549	13.2266
6.51842		11.5213	15.0013
18.6103		13.4198	7.51247
12.3341		7.6131	12.7861
22.2991		11.2743	9.74058
12.1939		9.32143	11.4978
21.6208		11.2468	9.80035
16.0718		4.21019	14.8611
16.6961		25.9703	3.88596
16.6799		4.97885	10.8188
9.59711		12.4758	7.15324
12.9572		9.2084	11.5421
13.754		16.4423	5.18412
13.807		19.3621	22.1974
17.1359		8.72331	25.007
12.7621		17.4582	25.7404
39.2424		12.6194	13.5397
8.25625		15.1096	9.13082
13.037		15.9144	13.6855
15.5318		14.5514	5.2604
18.7318		20.015	7.68414
11.8717		16.6136	12.2326
13.2988		22.534	18.1387
14.0187		11.3931	11.0025
12.5466		13.5705	23.2934
12.4793		13.6026	23.6026
4.79418		11.4536	10.1043
4.30806		10.8367	11.9174
10.653		8.66455	10.2231
		7.2171	15.9963
		13.5473	8.41617
		14.682	16.7816
		9.66015	33.3554
		15.4883	14.3722
		20.9847	18.5768
		6.80268	17.3334
		5.64785	14.7073
		18.1612	31.7645
		10.2284	9.35495
		10.9743	7.26256
		21.7715	14.5563
		14.2028	6.59353
		12.4871	16.5278
		6.29726	9.6966
		6.77173	14.9098
		8.42198	18.0648
		7.46522	12.4835
		4.28739	8.21696
		13.406	9.27639
		24.452	6.8495
		14.534	7.94654
		10.3668	8.53502
		8.59091	11.0976
		7.84211	21.4135
		12.2567	16.6725
		21.8281	11.792
		24.5004	8.23502
		13.7781	14.9862
		14.8716	14.1939
		9.15982	9.28401
		21.6217	7.08694
		16.3755	15.5255
		34.7298	13.7798
		20.9762	9.13234
		27.7233	14.248
		19.5128	30.5506
		22.43	29.3223
		31.193	5.65744
		22.7023	36.2127
		30.4609	12.7484
		22.2186
		22.5278
		18.1444
		10.0902
		25.8951
		13.3133
		11.6877
		21.0283
		15.3484
		25.3237
		24.9281
		17.3011
		10.2022
		6.14065
		16.4992
		23.2422
		7.49206
		13.0218
		15.8135
		6.42926
		8.26753
		11.2731
		15.4099
		25.2899
