# Supplementary material for: Multitier mechanics control stromal adaptations in the swelling lymph node
Source: Nat Immunol. 2022 Jul 11;23(8):1246–55. doi: 10.1038/s41590-022-01257-4 (PMC9355878; doi:10.1038/s41590-022-01257-4)
Supplement: Source Data Fig. 4 — Statistical source data. [file 41590_2022_1257_MOESM11_ESM.xlsx]

## Sheet: Sheet1
c						f
Day 0	Day 2	Day 4	Day 8	Day 14		Day 0	Day 2	Day 4	Day 8	Day 14
5.52412	12.4992	13.3763	22.1916	13.7816		1.48	1.86667	2.44758	1.64783	1.77049
8.90781	5.69825	16.7719	16.7723	7.12746		1.66129	1.52174	1.89971	2.40656	1.5
19.2842	3.73899	15.8965	18.4075	19.5585		1.75269	1.33333	1.87188	2.27864	1.66154
4.80762	9.08637	22.93	10.181	7.83655		1.81967	1.51163	2.6331	1.89973	1.91304
7.49041	13.382	17.4892	20.3642	9.26137		1.10345	1.52174	2.3293	2.17836	1.53488
12.1212	6.23334	23.3611	23.2307	14.7314		0.699187	1.86667	2.51948	1.72638	1
7.66072	6.59138	34.5041	11.2609	22.6106		0.819048	1.32456	1.26229	2.54218	2
9.97726	4.45133	21.6317	15.1793	4.0355		1.53571	1.24324	2.44871	2.09979	1.90476
7.48146	7.83699	15.697	12.1204	5.46016		0.947977	1.31959	2.81949	2.1927	1.4375
8.90683	9.08576	8.01656	11.9822	8.78636		1.67327	0.992593	2.95603	2.03788	1.83333
8.7304	3.91719	14.6258	21.5473	17.835		1.55224	0.859259	2.16955	1.67967	2.11111
6.23277	5.52102	18.5724	5.52028	6.41043		1.79	1.59	1.60171	2.38801	1.5
9.82148	6.58921	19.2837	17.7222	11.4052		1.44545	1.52174	1.52393	2.84193	2
15.3616	8.73408	22.3466	18.9842	5.22273		2.2875	1.63158	2.74855	3.03343	0.744681
16.886	7.8371	17.1323	8.74448	7.8355		1.10448	1.32941	2.57716	1.80231	1.46667
9.79883	9.62701	22.1977	6.7674	7.36011		1.9625	1.49231	2.49061	1.63692	1.71429
14.8228	5.69886	22.5218	14.8127	7.59767		1.41111	1.91892	2.09053	2.19456	1.55435
16.0564	14.6283	16.886	12.1293	5.69787		1.12621	1.625	1.88137	2.50164	0.27907
14.6274	7.1249	22.0532	3.56192	16.1669		1.88312	1.53763	2.05977	1.52207	0.785714
11.2609	6.58941	16.4233	9.62615	5.93543		2.06818		1.88057	1.97626	0.526316
5.76114	19.3565	23.62	13.3754	10.2128		1.51163		1.90216	3.18163	1.36559
1.42428	6.41098	11.9565	10.8704	11.401		1.43636		2.4165	1.98686	0.582609
23.069	7.65908	18.207	8.37181	11.8802		3		2.42105	2.45676	1.53247
13.0255	4.09517	16.2409	2.67096	3.0859		1.43478		2.26984	2.00386	1.75455
13.0186	7.12462	19.6974	10.8777	8.55006		1.81395		2.5	2.2673	0.558824
9.08521	5.34193	13.3746	15.3411	9.03311		1.87013		2.67797	2.57771	0.681416
9.44407	10.1675	13.9211	3.91844	4.74791		2.01613		1.5	2.50255	0.569892
5.52059	18.3863	16.7731	22.5218	5.22267		1.30631		2.3913	1.88898	1.48649
3.20478	6.41291	11.2331	14.2651	12.5963		1.54023		2.54945	2.56138	0.479167
6.9484	9.44257	20.398	9.64184	8.38593		1.32184		2.24051	2.49229	0.764706
6.233	4.09674	20.2651	11.2306	8.90903		1.9125		1.90667	2.46499	0.65625
20.9022	9.44516	28.32	9.26359	7.65992		1.51429		2.96774	2.55998	0.428571
1.67357	6.94561	17.5045	6.58917	5.69867		2.14925		2.02857	2.14279	0.54386
6.41166		25.848	19.6838	7.30276		1.64486		2.16667	1.95313	0.316667
7.30503			14.2651	2.84857		1.42683		2.22826	3.52146	2
2.84912			23.2952	4.63179		1.81013		2.40449	1.58401	0.673267
11.2268			20.0085			2.17742		2.79167	1.77289	0.609524
4.2734			26.6934			1.53846		2.85915	2.33516	0.602041
6.05465			27.9086			1.68182		3.11864	2.33905	1.10714
9.79889			31.2413			2.05556		2.8	2.36613	1.79518
10.692			16.7719			1.68056		1.6413	2.56837	1.55357
19.1288			20.3742			1.80899		2.28696	2.07774	0.851351
			20.0962			2.15238		4.2549	1.56688	1.29762
			13.568			1.45098		2.5	2.93639	1.43333
			7.8371			2.41333		2.59649	2.85227	0.137255
			29.4849			1.15625		2.18072	0.769086	0.473251
			6.77483						1.86424	1.98901
			8.56518						1.70544	1.46032
			9.80278							0.788235
			23.9657							1.5875
			9.98095
