# Supplementary material for: Multitier mechanics control stromal adaptations in the swelling lymph node
Source: Nat Immunol. 2022 Jul 11;23(8):1246–55. doi: 10.1038/s41590-022-01257-4 (PMC9355878; doi:10.1038/s41590-022-01257-4)
Supplement: Source Data Fig. 5 — Statistical source data. [file 41590_2022_1257_MOESM12_ESM.xlsx]

## Sheet: Sheet1
b(left				d
Day 0	Day 4	Day 8		TRCs/cluster	Observed day 0	Observed day 4	Observed day 14	Simulated day 0	Simulated day 4	Simulated day 14
1.09294	6.23857	6.81927		3	70.8647	67.0396	68.326	87.3861	91.8353	94.9796
0.795741	5.76888	9.92074		4	23.3083	20.6276	20.6121	10.7218	7.15283	4.88467
0.805425	5.12197	8.27414		5	3.94737	7.1487	6.74779	1.47162	0.976971	0.135685
1.00058	6.83702	10.8748		6	1.31579	2.89222	2.61799	0.280308	0.0348918	0
1.10056	7.595	11.8835		7	0.37594	1.25512	0.811209	0.0700771	0	0
				8	0.18797	0.436562	0.331858	0.0700771	0	0
b(right)				9	0	0.354707	0.147493	0	0	0
Day 0	Day 4	Day 8		10	0	0.136426	0.184366	0	0	0
20	25	24		11	0	0.0272851	0.0737463	0	0	0
16	32	48		12	0	0	0	0	0	0
7	270	85		13	0	0.0272851	0	0	0	0
19	174	172		14	0	0.0545703	0.0368732	0	0	0
5	683	75		15	0	0	0.0368732	0	0	0
				16	0	0	0	0	0	0
				17	0	0	0.0368732	0	0	0
				18	0	0	0.0368732	0	0	0
e				f
Day 0	Day 4	Day 14		Distance from HEV (um)	Day 0			Day 4		Day 8
2.34266	40	12.7778			Mean	SD	n	Mean	SD	n	Mean	SD	n
1.76871	175	130.833		10	3.46813	1.6772	5	19.3826	15.7265	5	8.11278	0	5
1.47059	22.2214	288.333		20	3.1054	2.1306	5	21.4974	6.80357	5	40.4016	41.9779	5
25.8563	65.4167	121.833		30	2.95317	2.81285	5	27.1385	20.8568	5	55.0264	56.2798	5
0.544872	21.8381	130		40	3.41991	1.68071	5	21.1987	7.64942	5	86.9396	59.071	5
				50	6.87649	5.1974	5	30.8524	26.2253	5	105.354	62.1964	5
				60	3.74293	3.12432	5	14.2044	4.35746	5	55.9028	42.6822	5
				70	2.50881	2.08411	5	23.319	7.03466	5	60.3359	52.8072	5
				80	5.52728	5.38876	5	47.8008	61.6805	5	50.5918	38.7596	5
				90	12.9481	15.3897	5	26.8756	6.94341	5	129.457	115.47	5
				100	1.3	2.90689	5	42.1195	29.8022	5	53.1003	47.8741	5
				110	0.981061	1.69925	5	29.3076	18.5358	5	65.1508	84.3325	5
				120	4.375	8.75	5	22.9904	8.98583	5	43.778	20.0289	5
				130	5.25926	9.1093	5	15.8466	12.0255	5	43.0787	31.075	5
				140	11.5714	0	5	15.0598	9.30571	5	54.1301	17.9436	5
				150			5	22.8421	10.4619	5	40.0323	0	5
				160	23.4	0	5	22.3643	31.2257	5	44.7067	41.5449	5
				170			5	25.9369	10.4048	5	30.2202	24.544	5
				180			5	18.3288	13.0549	5	31.1014	43.3461	5
				190			5	25.6821	18.0492	5	14.9643	0	5
				200			5	12.6061	11.7928	5	13.5135	0	5
g							h
	LN Volume	Cluster Factor	# Labeled FRCs	# Clusters	# FRCs in Clusters		LN Volume	Cluster factor
Day 0 sample 1	1.09294	4.68531	1825	20	67		1.09294	4.68531
Day 0 sample 2	0.795741	3.53741	1483	16	52		0.795741	3.53741
Day 0 sample 3	0.805425	2.94118	1189	7	23		0.805425	2.94118
Day 0 sample 4	1.00058	13.9681	1684	19	69		1.00058	13.9681
Day 0 sample 5	1.10056	1.08974	1896	5	17		1.10056	1.08974
Day 4 sample 1	6.23857	80	3656	25	67		6.23857	80
Day 4 sample 2	5.76888	183.067	4075	32	105		5.76888	183.067
Day 4 sample 3	5.12197	20.8651	11357	270	898		5.12197	20.8651
Day 4 sample 4	6.83702	43.2185	10238	174	585		6.83702	43.2185
Day 4 sample 5	7.595	21.2822	21629	683	2447		7.595	21.2822
Day 8 sample 1	6.81927	25.5556	3892	24	77		6.81927	25.5556
Day 8 sample 2	9.92074	149.871	4450	48	157		9.92074	149.871
Day 8 sample 3	8.27414	281.036	5503	85	267		8.27414	281.036
Day 8 sample 4	10.8748	109.357	11680	172	548		10.8748	109.357
Day 8 sample 5	11.8835	260	6940	75	257		11.8835	260
