# Supplementary material for: Multitier mechanics control stromal adaptations in the swelling lymph node
Source: Nat Immunol. 2022 Jul 11;23(8):1246–55. doi: 10.1038/s41590-022-01257-4 (PMC9355878; doi:10.1038/s41590-022-01257-4)
Supplement: Source Data Fig. 6 — Statistical source data. [file 41590_2022_1257_MOESM13_ESM.xlsx]

## Sheet: Sheet1
a							c	*1 = NC≥1, 0 = NC<1				e(top)
Day 0 Talinfl het	Day 0Talinfl hom	Day 4 Talinfl het	Day 4 Talinfl hom	Day 14 Talinfl het	Day 14 Talinfl hom		Day 0 Talinfl het	Day 0 Talinfl hom	Day 4 Talinfl het	Day 4 Talinfl hom		Sphere Diameter (um)	Day 0 Control	Day 0 FRCΔTLN1	Day 4 Control	Day 4 FRCΔTLN1	Day 14 Control	Day 14 FRCΔTLN1
1	0.6	4	4.7	14.1	7.7		1	0	1	0		0	0.0547515	0.0492749	0.0481801	0.0443636	0.0549914	0.0473423
1	0.7	7.2	3.3	13.1	7.1		1	0	1	0		0.2	0.0643699	0.0571946	0.0571963	0.051852	0.0637155	0.0556193
0.8	0.9	3.9	4.3	13.9	6.5		1	0	1	0		0.4	0.074726	0.0655826	0.0669895	0.0598286	0.0729425	0.0644721
1.2	1	4.1	2.7	10.4	9.1		1	0	1	0		0.6	0.0856996	0.0743368	0.0774452	0.0681893	0.0825628	0.0737803
1.4	0.3	5.2	4.7	9.1	6.7		1	0	1	0		0.8	0.09715	0.0833476	0.0884235	0.0768185	0.0924594	0.0834067
1.3	0.2	4.6	3.4	11.3	6.9		1	0	1	0		1	0.108924	0.0925042	0.0997679	0.0855956	0.102515	0.0932057
	0.9	3.6	2.4	11.2	5.1		1	0	1	0		1.2	0.120864	0.101701	0.111315	0.0944025	0.112617	0.103032
		2.6	3	8.2	5.7		1	0	1	0		1.4	0.132822	0.110841	0.122906	0.103131	0.122666	0.112748
		4	3.1				1	0	1	0		1.6	0.14466	0.119846	0.134394	0.111688	0.132576	0.122236
		4.3	3.1				1	0	1	0		1.8	0.156264	0.128651	0.145657	0.12	0.14228	0.131398
		2.6	2.5				1	0	1	0		2	0.167541	0.137211	0.156596	0.128018	0.151729	0.140165
		4	3				1	0	1	0		2.2	0.178424	0.145502	0.167141	0.135715	0.160893	0.148495
			3.1				1	0	1	0		2.4	0.188868	0.153512	0.177249	0.143087	0.169759	0.156375
			3.1				1	0	1	0		2.6	0.198847	0.161245	0.186897	0.150146	0.178328	0.163817
			2.6				1	0	1	0		2.8	0.208348	0.168716	0.19608	0.156921	0.186614	0.170849
			2.2				1	0	1	0		3	0.21737	0.175944	0.204804	0.163447	0.194635	0.177515
			5.1				1	0	1	0		3.2	0.225918	0.182951	0.213083	0.169765	0.202419	0.183865
			3.2				1	0	1	0		3.4	0.234002	0.189762	0.220935	0.175912	0.209992	0.18995
			3.4				1	0	1	0		3.6	0.241639	0.196394	0.228378	0.181918	0.217383	0.195817
							1	0	1	0		3.8	0.248853	0.202865	0.235438	0.187804	0.224619	0.201504
							1	0	1	0		4	0.25568	0.209186	0.242146	0.193584	0.231725	0.207042
e(bottom)							1	0	1	0		4.2	0.262165	0.215365	0.24854	0.199259	0.238726	0.212453
Day 0 Control	Day 0 FRCΔTLN1	Day 4 Control	Day 4 FRCΔTLN1	Day 14 Control	Day 14 FRCΔTLN1		1	0	1	0		4.4	0.268367	0.221407	0.254668	0.204824	0.245645	0.217749
13.7461	19.9343	14.3394	22.3934	17.644	23.4012		1	0	1	0		4.6	0.274359	0.227316	0.26059	0.210268	0.252503	0.222939
13.3914	15.0324	17.1698	20.6167	16.2752	15.1224		1	0	1	0		4.8	0.280222	0.233096	0.266374	0.215578	0.259324	0.228028
14.3562	33.2657	18.7545	30.8002	17.6168	37.8744		1	0	1	0		5	0.286044	0.238751	0.272095	0.220745	0.266129	0.233022
14.0131	25.0243	17.2852	34.3218	12.7696	19.946		1	0	1	0		5.2	0.291916	0.244287	0.277833	0.225762	0.272942	0.237928
14.1567	20.8244	12.9128	31.2356	16.0333	22.7374		1	0	1	0		5.4	0.297924	0.249711	0.283666	0.230628	0.279786	0.242754
15.1763	17.739	19.9337	40.0953	17.982	23.931		1	0	1	0		5.6	0.304147	0.255034	0.289667	0.235349	0.286683	0.247515
20.1003	21.6606	20.2765	30.1329		22.2816		1	0	1	0		5.8	0.31065	0.260263	0.295902	0.239938	0.293654	0.252226
20.0081		20.8667	27.6575		21.7865		1	0	1	0		6	0.317481	0.265407	0.302421	0.244412	0.300717	0.256902
16.8645		20.9647			33.3914		1	0	1	0		6.2	0.324668	0.270473	0.309259	0.248791	0.307887	0.261561
		21.7715					0	0	1	0		6.4	0.332218	0.275463	0.31643	0.253096	0.315175	0.266218
		21.6871					0	0	1	0		6.6	0.340116	0.280378	0.323929	0.257348	0.322586	0.270887
		16.81					0	0	1	0		6.8	0.348326	0.285215	0.331727	0.261566	0.330126	0.27558
		20.1587					0	0	1	0		7	0.3568	0.289969	0.339781	0.265763	0.337795	0.280304
		16.81						0	1	0		7.2	0.365473	0.29463	0.348028	0.269952	0.345591	0.285064
		19.9217						0	1	0		7.4	0.37428	0.299191	0.3564	0.274139	0.353512	0.289862
								0	1	0		7.6	0.383154	0.303643	0.364824	0.278329	0.361555	0.294694
								0	1	0		7.8	0.392032	0.307979	0.373228	0.28252	0.36972	0.299555
f								0	1	0		8	0.400865	0.312191	0.381549	0.286712	0.378002	0.304433
Day 0 Control	Day 0 FRCΔTLN1	Day 4 Control	Day 4 FRCΔTLN1	Day 8 Control	Day 8 FRCΔTLN1			0	1	0		8.2	0.409612	0.316278	0.389734	0.290898	0.386398	0.309313
0.573879	0.436387	0.513396	18.8519	0.79544	3.2729			0	1	0		8.4	0.418242	0.320237	0.397741	0.295074	0.394904	0.314177
0.11637	0.275613	0.977507	5.7127	2.23201	2.3274			0	1	0		8.6	0.426733	0.324072	0.40554	0.299229	0.403511	0.319
0.616076	0	1.39644	12.7256	1.32994	4.76058			0	1	0		8.8	0.435066	0.327786	0.413105	0.303353	0.412208	0.323757
0.367484	0.558575	0.558575	8.24668	0	4.6548			0	1	0		9	0.44322	0.331387	0.42042	0.307435	0.420975	0.328417
0.498728	0.174555	0.279288	3.09251	0.154019	1.46139			0	1	0		9.2	0.451173	0.334885	0.427469	0.311461	0.429792	0.332953
								0	1	0		9.4	0.458894	0.338294	0.434238	0.315419	0.438626	0.337336
g								0	1	0		9.6	0.466352	0.341626	0.440715	0.319297	0.447443	0.341541
Day 0 Control	Day 0 FRCΔTLN1	Day 4 Control	Day 4 FRCΔTLN1	Day 8 Control	Day 8 FRCΔTLN1			0	1	0		9.8	0.473507	0.344899	0.446888	0.323083	0.456198	0.345546
1.28007	0.51508	7.04567	1.08813	2.29901	6.03353			0	1	0		10	0.480322	0.34813	0.452753	0.326769	0.464842	0.349336
0.566124	0.581849	9.66765	6.28397	3.31433	8.37863			0	1	0		10.2	0.486758	0.351338	0.458305	0.330352	0.47332	0.352902
0.698219	0.183742	5.76031	3.17939	2.53564	11.0894			0	1	0		10.4	0.492783	0.354538	0.463546	0.333832	0.481571	0.356241
0.805638	0.308038	3.02114	5.66124	5.13784	16.634			0	1	0		10.6	0.498366	0.357748	0.468483	0.337215	0.489527	0.359355
1.08813	1.46626	3.87512	0.244038	5.83512	10.0854			1	1	0		10.8	0.503481	0.360978	0.473124	0.340511	0.497119	0.362251
								1	1	0		11	0.508107	0.36424	0.477477	0.343736	0.504272	0.364942
								1	1	0		11.2	0.512227	0.367537	0.481554	0.346908	0.510909	0.367444
								1	1	0		11.4	0.515828	0.370869	0.485363	0.350047	0.516956	0.369774
								1	1	0		11.6	0.518901	0.374232	0.488915	0.353171	0.522338	0.371952
								1	1	0		11.8	0.521444	0.377615	0.492222	0.3563	0.526987	0.373999
								1	1	0		12	0.523458	0.381006	0.495298	0.359447	0.530843	0.375936
								1	1	0		12.2	0.52495	0.384388	0.498156	0.36262	0.533854	0.377783
								1	1	0		12.4	0.525929	0.387742	0.500811	0.365819	0.53598	0.37956
								0	1	0		12.6	0.526401	0.391049	0.503272	0.369039	0.537196	0.381285
								0	1	0		12.8	0.526369	0.394291	0.505541	0.372265	0.537485	0.382972
								0	1	0		13	0.525828	0.397448	0.507607	0.375477	0.536847	0.384631
								0	1	0		13.2	0.524764	0.400503	0.509449	0.378647	0.535291	0.386266
								0	1	0		13.4	0.523152	0.40344	0.511031	0.381744	0.532835	0.387877
								0	1	0		13.6	0.520962	0.406247	0.512306	0.384734	0.529507	0.389454
								0	1	0		13.8	0.518158	0.408909	0.51322	0.387582	0.525342	0.390981
								0	1	0		14	0.514706	0.411414	0.513715	0.390259	0.520376	0.392436
								0	1	0		14.2	0.510574	0.413748	0.513732	0.392737	0.514654	0.39379
								0	1	0		14.4	0.505738	0.415893	0.513214	0.394996	0.508221	0.395009
								0	1	0		14.6	0.50018	0.417829	0.512107	0.397024	0.501125	0.39606
								0	1	0		14.8	0.493888	0.419529	0.510361	0.398818	0.493417	0.396905
								0	1	0		15	0.486858	0.420961	0.507926	0.400382	0.485149	0.397513
								0	1	0		15.2	0.479089	0.422088	0.504761	0.401729	0.476376	0.397856
								0	1	0		15.4	0.470585	0.422869	0.500827	0.402877	0.467151	0.397913
								0	1	0		15.6	0.461357	0.423259	0.496099	0.403849	0.457529	0.397674
								0	1	0		15.8	0.451425	0.423216	0.490567	0.404668	0.447562	0.39714
									1	0		16	0.44082	0.422704	0.484241	0.405357	0.437301	0.396324
									1	0		16.2	0.429587	0.421697	0.477154	0.405937	0.426791	0.39525
									1	0		16.4	0.417785	0.420185	0.469361	0.406423	0.416076	0.393955
									1	0		16.6	0.405484	0.418176	0.46094	0.406829	0.405192	0.392486
									1	0		16.8	0.392765	0.4157	0.45198	0.40716	0.39417	0.390893
									1	0		17	0.37971	0.412809	0.442579	0.40742	0.383039	0.389233
									1	0		17.2	0.366406	0.409577	0.432833	0.407609	0.37182	0.387558
									1	0		17.4	0.352933	0.406092	0.422831	0.407725	0.360531	0.385915
									1	0		17.6	0.339369	0.402458	0.412654	0.407762	0.34919	0.384339
									1	0		17.8	0.325784	0.398778	0.402372	0.407717	0.33781	0.382849
									1	0		18	0.312245	0.395158	0.392042	0.407583	0.326406	0.381448
									1	0		18.2	0.298815	0.391689	0.381721	0.407354	0.314993	0.380115
									1	0		18.4	0.285556	0.38845	0.371455	0.407021	0.303588	0.378812
									1	0		18.6	0.272525	0.385496	0.361294	0.406575	0.292209	0.37748
									1	0		18.8	0.259779	0.382862	0.351284	0.406004	0.280879	0.37605
									1	0		19	0.247367	0.380557	0.341466	0.405296	0.269623	0.374445
									1	0		19.2	0.235333	0.378569	0.331882	0.404439	0.258471	0.372587
									1	0		19.4	0.223712	0.37687	0.322564	0.403421	0.24746	0.370409
									1	0		19.6	0.212527	0.375412	0.313538	0.402235	0.236626	0.367864
									1	0		19.8	0.201795	0.37414	0.304823	0.400877	0.226015	0.364929
									1	0		20	0.191525	0.37299	0.296429	0.399352	0.21567	0.361613
									1	0		20.2	0.181721	0.371894	0.288363	0.397668	0.20564	0.357961
									1	0		20.4	0.172384	0.370782	0.280627	0.395844	0.195969	0.354051
									1	0		20.6	0.163515	0.369582	0.273218	0.393902	0.186699	0.349992
									1	0		20.8	0.155113	0.368225	0.266132	0.39187	0.177867	0.345915
									1	0		21	0.147178	0.366641	0.259362	0.389776	0.169499	0.341964
									1	0		21.2	0.139707	0.364765	0.252895	0.387648	0.161613	0.338281
									1	0		21.4	0.132693	0.362538	0.246717	0.385512	0.154213	0.334999
									1	1		21.6	0.126128	0.359908	0.240809	0.383387	0.147295	0.332224
									1	1		21.8	0.119993	0.356835	0.235149	0.381288	0.140839	0.330028
									1	1		22	0.114269	0.353295	0.229711	0.379221	0.134821	0.328444
									1	1		22.2	0.108928	0.349283	0.224469	0.377188	0.129207	0.327462
									1	1		22.4	0.10394	0.344816	0.219394	0.375184	0.123958	0.327032
									1	1		22.6	0.0992717	0.339932	0.214457	0.373201	0.119037	0.327069
									1	1		22.8	0.0948889	0.334692	0.209625	0.37123	0.114405	0.327462
									1	1		23	0.0907563	0.329178	0.204866	0.369261	0.110028	0.328084
									1	1		23.2	0.0868398	0.323484	0.200143	0.367282	0.105876	0.328805
									1	1		23.4	0.0831069	0.317715	0.195422	0.365288	0.101926	0.329501
									1	1		23.6	0.079528	0.311977	0.19067	0.36327	0.0981613	0.330065
									1	1		23.8	0.0760773	0.306367	0.18586	0.361224	0.0945707	0.330413
									1	1		24	0.0727336	0.300969	0.180972	0.359147	0.0911483	0.330486
									1	1		24.2	0.0694805	0.295842	0.175997	0.357033	0.0878922	0.330256
									1	1		24.4	0.0663068	0.291021	0.170942	0.354876	0.084802	0.329718
									1	1		24.6	0.0632056	0.286508	0.165823	0.35267	0.0818773	0.32889
									1	1		24.8	0.0601736	0.282279	0.16067	0.350404	0.0791156	0.327806
									1	1		25	0.0572099	0.278285	0.155521	0.348065	0.0765105	0.326509
									1	1		25.2	0.0543143	0.27446	0.150419	0.345641	0.0740507	0.325047
									1	1		25.4	0.0514871	0.270726	0.145407	0.343117	0.0717193	0.323463
									1	1		25.6	0.0487282	0.267008	0.140527	0.34048	0.0694941	0.321794
									1	1		25.8	0.0460374	0.263242	0.135813	0.337721	0.0673487	0.320066
									1	1		26	0.0434152	0.259381	0.131294	0.334836	0.0652546	0.318296
									1	1		26.2	0.0408635	0.255405	0.126987	0.331826	0.0631833	0.316486
									1	1		26.4	0.0383869	0.251324	0.122901	0.3287	0.0611094	0.31463
									1	1		26.6	0.0359926	0.247178	0.119035	0.325472	0.0590126	0.31271
									1	1		26.8	0.0336912	0.243033	0.115376	0.322164	0.0568803	0.310704
									1			27	0.0314954	0.238981	0.111905	0.318798	0.0547086	0.308582
									1			27.2	0.0294192	0.235124	0.10859	0.315401	0.0525028	0.306311
									1			27.4	0.0274761	0.231573	0.105396	0.311995	0.0502768	0.303856
									1			27.6	0.0256772	0.228431	0.102284	0.308604	0.0480515	0.301183
									1			27.8	0.02403	0.225787	0.0992131	0.305243	0.0458529	0.29826
									1			28	0.0225364	0.223707	0.0961487	0.301925	0.0437096	0.29506
									1			28.2	0.0211928	0.222224	0.0930627	0.298656	0.0416502	0.291564
									1			28.4	0.0199891	0.221335	0.089938	0.295439	0.0397012	0.287764
									1			28.6	0.0189094	0.221	0.0867699	0.292274	0.0378856	0.283663
									0			28.8	0.0179334	0.221137	0.0835662	0.289158	0.0362209	0.27928
									0			29	0.0170371	0.221632	0.080346	0.286085	0.0347196	0.274652
									0			29.2	0.0161953	0.22234	0.0771367	0.283054	0.0333883	0.269826
									0			29.4	0.0153827	0.223094	0.0739704	0.280057	0.0322285	0.264866
									0			29.6	0.0145768	0.223717	0.0708805	0.277092	0.0312367	0.259841
									0			29.8	0.013759	0.224031	0.0678978	0.274151	0.0304054	0.254826
									0			30	0.0129166	0.223869	0.0650482	0.271228	0.0297233	0.249888
									0			30.2	0.0120437	0.223089	0.0623508	0.268317	0.0291761	0.245086
									0			30.4	0.0111414	0.221579	0.0598174	0.26541	0.0287465	0.240463
									0			30.6	0.0102181	0.219268	0.057453	0.262499	0.0284147	0.236039
									0			30.8	0.00928814	0.216128	0.0552569	0.259579	0.028159	0.231816
									0			31	0.00837034	0.212178	0.053224	0.256645	0.0279565	0.227773
									0			31.2	0.00748627	0.207481	0.0513464	0.253698	0.0277839	0.223874
									0			31.4	0.00665786	0.202133	0.0496142	0.250742	0.027619	0.220074
									0			31.6	0.00590527	0.196266	0.0480171	0.247784	0.0274416	0.216327
									0			31.8	0.00524487	0.190024	0.0465443	0.244835	0.0272354	0.212595
									0			32	0.00468771	0.183563	0.0451845	0.24191	0.0269894	0.208856
									0			32.2	0.00423855	0.177033	0.0439263	0.239026	0.0266987	0.205108
									0			32.4	0.00389549	0.17057	0.0427572	0.236203	0.0263655	0.201371
												32.6	0.00365029	0.164292	0.0416641	0.233466	0.0259985	0.197689
												32.8	0.00348924	0.158286	0.0406323	0.230839	0.0256128	0.194117
												33	0.0033945	0.152614	0.0396466	0.228353	0.0252279	0.19072
												33.2	0.00334576	0.14731	0.0386914	0.22604	0.0248662	0.187559
												33.4	0.00332198	0.142383	0.0377515	0.223931	0.0245504	0.184685
												33.6	0.00330319	0.137821	0.0368133	0.222056	0.0243016	0.182124
												33.8	0.00327196	0.133597	0.0358655	0.22044	0.0241366	0.179881
												34	0.00321464	0.129675	0.0348999	0.219092	0.0240665	0.177935
												34.2	0.00312207	0.126011	0.0339117	0.218009	0.0240958	0.176242
												34.4	0.00298986	0.122561	0.0328995	0.217164	0.024221	0.174741
												34.6	0.0028182	0.119278	0.0318653	0.21651	0.0244317	0.173366
												34.8	0.00261126	0.116119	0.0308131	0.215975	0.0247106	0.172054
												35	0.00237629	0.113044	0.0297488	0.215469	0.0250347	0.17075
												35.2	0.0021225	0.110017	0.0286795	0.214889	0.025377	0.169417
												35.4	0.00186001	0.107007	0.0276128	0.214133	0.0257075	0.168034
												35.6	0.00159872	0.10399	0.0265573	0.213104	0.0259954	0.166597
												35.8	0.0013475	0.100952	0.0255228	0.211729	0.0262102	0.165113
												36	0.00111361	0.0978919	0.0245208	0.209959	0.0263234	0.163593
												36.2	0.00090227	0.0948182	0.0235649	0.207786	0.0263096	0.162045
												36.4	0.000716664	0.0917545	0.0226714	0.205236	0.0261479	0.160466
												36.6	0.000558021	0.0887364	0.021859	0.20237	0.0258228	0.158838
												36.8	0.00042592	0.0858097	0.0211479	0.19928	0.0253249	0.157128
												37	0.000318668	0.083026	0.0205588	0.196074	0.0246513	0.155287
												37.2	0.00023371	0.0804376	0.0201108	0.192865	0.0238057	0.153258
												37.4	0.000168012	0.0780912	0.0198197	0.189764	0.0227985	0.15098
												37.6	0.000118392	0.0760217	0.0196954	0.186859	0.021646	0.148398
												37.8	8.17756e-05	0.0742468	0.0197406	0.184214	0.0203692	0.145471
												38	5.53658e-05	0.0727632	0.0199493	0.181863	0.0189932	0.142181
												38.2	3.67432e-05	0.0715458	0.020306	0.179802	0.0175455	0.138533
												38.4	2.39016e-05	0.0705487	0.0207861	0.177998	0.0160545	0.134559
												38.6	1.52402e-05	0.0697102	0.0213567	0.17639	0.0145485	0.130312
												38.8	9.52515e-06	0.0689589	0.0219784	0.174897	0.0130544	0.125868
												39	5.83534e-06	0.068222	0.0226071	0.173428	0.0115964	0.121307
												39.2	3.50409e-06	0.0674344	0.0231967	0.171889	0.010196	0.116713
												39.4	2.06252e-06	0.0665463	0.0237017	0.170192	0.00887102	0.112161
												39.6	1.18997e-06	0.0655289	0.0240801	0.168264	0.00763566	0.107709
												39.8	6.72959e-07	0.0643779	0.0242956	0.166049	0.00650056	0.103396
												40	3.73039e-07	0.0631132	0.0243198	0.163512	0.00547299	0.099237
												40.2	2.02691e-07	0.0617755	0.0241336	0.160641	0.00455715	0.095227
												40.4	1.07952e-07	0.0604197	0.0237289	0.157438	0.00375459	0.0913466
												40.6	5.63557e-08	0.059107	0.0231082	0.153922	0.00306471	0.0875689
												40.8	2.88377e-08	0.0578956	0.0222851	0.150119	0.00248529	0.0838678
												41	1.44643e-08	0.0568316	0.0212833	0.146055	0.00201299	0.0802271
												41.2	7.11128e-09	0.0559423	0.0201352	0.141751	0.0016439	0.0766464
												41.4	3.42699e-09	0.0552305	0.0188806	0.137219	0.00137407	0.0731456
												41.6	1.6188e-09	0.0546733	0.0175643	0.132457	0.0011998	0.0697656
												41.8	7.49524e-10	0.0542227	0.0162346	0.127453	0.00111794	0.0665652
												42	3.40167e-10	0.0538103	0.0149404	0.122185	0.0011258	0.0636158
												42.2	1.51326e-10	0.0533537	0.0137294	0.116627	0.00122102	0.060993
												42.4	6.59857e-11	0.052765	0.0126455	0.110758	0.00140102	0.0587681
												42.6	2.82033e-11	0.0519601	0.0117268	0.104565	0.00166234	0.0569988
												42.8	1.18158e-11	0.0508681	0.011003	0.0980591	0.00199979	0.0557221
												43	4.85223e-12	0.0494393	0.0104943	0.0912727	0.00240564	0.0549501
												43.2	1.95314e-12	0.0476512	0.0102087	0.0842686	0.00286889	0.0546681
												43.4	7.70618e-13	0.0455129	0.0101418	0.077138	0.00337477	0.0548373
												43.6	2.9803e-13	0.0430651	0.0102759	0.0699984	0.0039047	0.0553994
												43.8	1.12978e-13	0.0403791	0.0105807	0.0629861	0.00443676	0.0562845
												44	4.198e-14	0.037551	0.0110144	0.0562483	0.00494658	0.0574189
												44.2	1.52899e-14	0.0346953	0.0115262	0.0499312	0.0054088	0.0587332
												44.4	5.4586e-15	0.0319356	0.01206	0.0441695	0.00579886	0.0601686
												44.6	1.91017e-15	0.0293958	0.0125577	0.0390756	0.00609496	0.0616803
												44.8	6.55205e-16	0.0271902	0.0129641	0.0347305	0.0062799	0.0632373
												45	2.20291e-16	0.0254154	0.0132306	0.0311785	0.00634264	0.0648207
												45.2	7.25988e-17	0.0241433	0.0133196	0.0284235	0.00627932	0.0664179
												45.4	2.34518e-17	0.0234161	0.0132065	0.0264306	0.00609364	0.0680165
												45.6	7.42571e-18	0.0232444	0.0128819	0.0251298	0.00579639	0.0695988
												45.8	2.30469e-18	0.0236067	0.0123514	0.0244227	0.00540449	0.0711375
												46	7.01137e-19	0.024452	0.0116344	0.0241916	0.00493932	0.0725935
												46.2	2.09077e-19	0.0257041	0.010762	0.0243095	0.0044248	0.0739182
												46.4	6.11117e-20	0.0272675	0.00977299	0.02465	0.00388539	0.0750578
												46.6	1.75088e-20	0.0290345	0.0087109	0.0250966	0.00334419	0.0759609
												46.8	4.91702e-21	0.0308929	0.00761959	0.0255502	0.00282137	0.0765871
												47	1.35351e-21	0.0327338	0.00654012	0.0259344	0.00233316	0.0769159
												47.2	3.65205e-22	0.0344587	0.00550793	0.0261984	0.00189122	0.0769537
												47.4	9.65884e-23	0.035985	0.00455106	0.0263171	0.00150264	0.076739
												47.6	2.50396e-23	0.0372506	0.00368923	0.0262892	0.00117026	0.0763432
												47.8	6.36274e-24	0.0382155	0.00293387	0.0261331	0.00089335	0.0758679
												48	1.5848e-24	0.0388621	0.00228882	0.0258822	0.000668461	0.0754386
												48.2	3.86918e-25	0.039192	0.00175161	0.0255787	0.000490281	0.0751948
												48.4	9.2593e-26	0.0392224	0.00131493	0.0252682	0.000352475	0.0752781
												48.6	2.17196e-26	0.0389802	0.000968277	0.0249944	0.000248385	0.0758193
												48.8	4.99388e-27	0.0384963	0.000699385	0.0247951	0.000171568	0.0769245
												49	1.12548e-27	0.0378002	0.000495499	0.0246986	0.000116161	0.0786637
												49.2	2.48631e-28	0.0369155	0.000344326	0.0247216	7.70904e-05	0.0810604
												49.4	5.38374e-29	0.0358581	0.000234686	0.0248685	5.0148e-05	0.0840849
												49.6	1.14269e-29	0.0346356	0.000156886	0.0251314	3.19758e-05	0.0876513
												49.8	2.37731e-30	0.033249	0.000102862	0.0254911	1.99849e-05	0.0916187
												50	4.84794e-31	0.0316962	6.61433e-05	0.0259188	1.22433e-05	0.0957969
												50.2	9.69044e-32	0.0299762	4.1713e-05	0.026379	7.35205e-06	0.0999576
												50.4	1.89864e-32	0.0280928	2.57989e-05	0.0268326	4.32745e-06	0.103848
												50.6	3.64634e-33	0.0260586	1.56482e-05	0.0272401	2.49672e-06	0.107211
												50.8	6.86413e-34	0.0238964	9.308e-06	0.0275656	1.41196e-06	0.109801
												51	1.26657e-34	0.0216396	5.42957e-06	0.0277801	7.82688e-07	0.111408
												51.2	2.29079e-35	0.0193309	3.10588e-06	0.0278637	4.25274e-07	0.111873
												51.4	4.06121e-36	0.017019	1.74223e-06	0.0278077	2.26497e-07	0.111103
												51.6	7.05732e-37	0.0147551	9.58337e-07	0.0276146	1.18242e-07	0.109078
												51.8	1.20209e-37	0.0125882	5.16913e-07	0.0272972	6.05055e-08	0.105851
												52	2.00702e-38	0.0105618	2.73397e-07	0.0268755	3.03481e-08	0.101545
												52.2	3.28457e-39	0.00871057	1.41789e-07	0.0263734	1.49205e-08	0.0963382
												52.4	5.26889e-40	0.00705829	7.21029e-08	0.0258144	7.19031e-09	0.0904448
												52.6	8.28466e-41	0.00561751	3.59518e-08	0.0252178	3.39646e-09	0.0840966
												52.8	1.27686e-41	0.00438987	1.75767e-08	0.0245948	1.57261e-09	0.0775208
												53	1.92898e-42	0.00336757	8.42554e-09	0.023947	7.13719e-10	0.0709228
												53.2	2.85644e-43	0.00253543	3.96e-09	0.0232665	3.17504e-10	0.0644718
												53.4	4.14607e-44	0.0018732	1.82484e-09	0.0225367	1.38447e-10	0.0582937
												53.6	5.89878e-45	0.00135786	8.24476e-10	0.0217361	5.91744e-11	0.0524687
												53.8	8.22625e-46	0.000965637	3.65218e-10	0.0208422	2.47912e-11	0.0470361
												54	1.12449e-46	0.000673626	1.58614e-10	0.0198359	1.01807e-11	0.0420018
												54.2	1.50669e-47	0.000460932	6.75364e-11	0.0187054	4.09796e-12	0.0373487
												54.4	1.97882e-48	0.00030934	2.81929e-11	0.0174494	1.61687e-12	0.0330478
												54.6	2.54743e-49	0.000203608	1.15383e-11	0.0160781	6.25308e-13	0.0290676
												54.8	3.2145e-50	0.000131428	4.62956e-12	0.0146133	2.37044e-13	0.025381
												55	3.97592e-51	8.31962e-05	1.82108e-12	0.0130864	8.80799e-14	0.0219692
												55.2	4.82033e-52	5.16445e-05	7.02271e-13	0.011535	3.20804e-14	0.0188233
												55.4	5.72834e-53	3.14374e-05	2.655e-13	0.00999967	1.14529e-14	0.0159427
												55.6	6.67261e-54	1.87671e-05	9.84018e-14	0.00851989	4.00781e-15	0.013332
												55.8	7.61863e-55	1.09903e-05	3.57534e-14	0.00713057	1.37471e-15	0.0109982
												56	8.52652e-56	6.32144e-06	1.27352e-14	0.00585955	4.62201e-16	0.00894712
												56.2	9.35365e-57	3.58773e-06	4.44696e-15	0.00472608	1.52322e-16	0.00718116
												56.4	1.00578e-57	2.04338e-06	1.52225e-15	0.00374034	4.92052e-17	0.00569843
												56.6	1.06009e-58	1.23563e-06	5.10829e-16	0.00290401	1.55802e-17	0.00449291
												56.8	1.0952e-59	9.15186e-07	1.68044e-16	0.0022115	4.83557e-18	0.00355584
												57	1.10907e-60	9.8371e-07	5.41915e-17	0.00165163	1.47108e-18	0.00287786
												57.2	1.10088e-61	1.47421e-06	1.71315e-17	0.00120957	4.38673e-19	0.00245142
												57.4	1.07111e-62	2.56309e-06	5.30899e-18	0.000868564	1.28221e-19	0.00227312
												57.6	1.02151e-63	4.61681e-06	1.6128e-18	0.000611501	3.67359e-20	0.00234546
												57.8	9.54911e-65	8.28046e-06	4.80285e-19	0.000422079	1.03166e-20	0.00267762
												58	8.74982e-66	1.46194e-05	1.40205e-19	0.000285612	2.83986e-21	0.0032851
												58.2	7.85867e-67	2.53286e-05	4.01214e-20	0.00018947	7.66251e-22	0.00418802
												58.4	6.91853e-68	4.30268e-05	1.12546e-20	0.000123226	2.02656e-22	0.00540803
												58.6	5.97024e-69	7.16501e-05	3.09477e-21	7.85893e-05	5.25366e-23	0.006964
												58.8	5.04992e-70	0.000116955	8.34192e-22	4.91878e-05	1.33499e-23	0.00886684
												59	4.18689e-71	0.000187126	2.20416e-22	3.02913e-05	3.32514e-24	0.0111138
												59.2	3.40261e-72	0.000293473	5.70897e-23	1.85117e-05	8.11809e-25	0.0136833
												59.4	2.71049e-73	0.000451143	1.44947e-23	1.15289e-05	1.94273e-25	0.0165303
												59.6	2.11639e-74	0.00067979	3.60741e-24	7.86543e-06	4.55707e-26	0.019584
												59.8	1.61979e-75	0.00100404	8.80066e-25	6.72793e-06	1.04779e-26	0.0227481
												60	1.21517e-76	0.00145358	2.10459e-25	7.92566e-06	2.36143e-27	0.0259033
