# Supplementary material for: Multitier mechanics control stromal adaptations in the swelling lymph node
Source: Nat Immunol. 2022 Jul 11;23(8):1246–55. doi: 10.1038/s41590-022-01257-4 (PMC9355878; doi:10.1038/s41590-022-01257-4)
Supplement: Source Data Fig. 7 — Statistical source data. [file 41590_2022_1257_MOESM14_ESM.xlsx]

## Sheet: Sheet1
b						d
Day 0	Day 2	Day 4	Day 8	Day 14		Day 0	Day 2	Day 4	Day 8	Day 14
89.2987	3.20548	88.7741	49.8898	43.5363		0.125728	0.276086	0.131488	0.233335	0.179388
29.0555	8.01964	70.2668	64.6542	51.4314		0.165858	0.20467	0.268539	0.178684	0.29803
63.6721	8.19509	88.7098	180.281	27.8017		0.176437	0.193959	0.195983	0.262471	0.207474
125.339	9.62463	81.5942	35.896	33.2253		0.10669	0.217167	0.0975923	0.212878	0.174692
37.125	8.37288	115.988	59.6619	78.306		0.135076	0.402775	0.115191	0.226894	0.22918
35.3079	8.90727	67.7341	74.6598	29.3429		0.140111	0.316195	0.124654	0.191132	0.179736
21.6808	2.8486	60.0532	104.726	26.6936		0.145166	0.396763	0.243556	0.301828	0.176105
52.7623	6.58917	87.3762	45.8131	115.623		0.228754	0.151441	0.261821	0.165041	0.216768
31.8329	46.6479	68.2632	14.2651	52.6322		0.195529	0.410867	0.281935	0.0670806	0.185917
40.8845	58.485	30.5474	61.2029	104.012		0.0801919	0.287543	0.25983	0.15296	0.220042
60.6715	13.7323	34.3287	24.3346	40.3966		0.14007	0.170557	0.285328	0.364371	0.163748
	13.3763	46.3893	196.788	31.0288		0.113236	0.263494	0.364858	0.179488	0.228604
		59.196	43.4225	20.6962		0.193517	0.218299	0.316919	0.100555	0.210576
		69.3476	9.26429	28.1279		0.113111	0.136499	0.297067	0.120137	0.305661
		36.0159	28.6961	49.2603		0.229929		0.451178	0.172866
		51.2766	116.359	28.3599		0.127925		0.390972	0.168341
		40.6873	78.7791	37.8224		0.201394		0.409712	0.29791
		102	25.0518	45.3729		0.156759		0.365977	0.299971
		31.397	29.9506	66.5382		0.21966			0.363544
		35.2529	23.2435	54.3125		0.326465			0.357582
			52.3115	14.2651					0.223744
			84.353	134.552					0.331101
			48.1442						0.309435
			39.0077						0.145669
			22.5374
f						h						i
Day 0	Day 2	Day 4	Day 8	Day 14		Day 0	Day 2	Day 4	Day 8	Day 14		Day 0	Day 2	Day 4	Day 8	Day 14
6.3	6.3	6.3	12	58		1.18654	1.30535	0.725586	0.485529	3.70357		5.51029	6.30535	4.90278	11.3065	129.56
4.5	4.5	4.5	11.7	65		0.3177	0.847309	0.646058	0.599973	1.72851		3.93592	4.50382	3.50199	11.0238	145.196
4.7	4.7	4.7	14.6	83		0.825556	1.5604	0.802094	1.48436	1.70815		4.11085	4.70399	3.65763	13.7562	185.405
3.8	6.6	7.2	12.6	105		0.790052	0.568514	0.772934	1.19897	2.116		3.32366	6.6056	5.60318	11.8718	234.548
8.8	8.9	7.3	30	65		0.317708	0.949425	1.04895		3.0108		7.69691	8.90755	5.681	28.2663	145.196
5.5	9.2	9.3	19			0.933673	0.928055	0.902586		1.13571		4.81057	9.20781	7.23744	17.902
		10.8	36			0.525191	0.867961	0.725586						8.40477	33.9195
		10.2				2.10077	0.979774	0.601959						7.93784
							0.714844	0.778355
