# Supplementary material for: Multitier mechanics control stromal adaptations in the swelling lymph node
Source: Nat Immunol. 2022 Jul 11;23(8):1246–55. doi: 10.1038/s41590-022-01257-4 (PMC9355878; doi:10.1038/s41590-022-01257-4)
Supplement: Source Data Extended Data Fig. 1 — Statistical source data. [file 41590_2022_1257_MOESM15_ESM.xlsx]

## Sheet: Sheet1
b						c										d
Day 0	Day 2	Day 4	Day 8	Day 14		Weight (mg)	Volume (mm3)									Time (s)	Day 0			Day 2			Day 4			Day 8			Day 14
0.582963	4.74956	3.9882	9.48356	12.5417		0.9	0.542707										Force	SD	N	Force	SD	N	Force	SD	N	Force	SD	N	Force	SD	N
0.494603	3.22817	5.77408	6.1412	7.76385		0.7	0.568254									0.00333333	0.585851	1.93443	6	-1.29233	3.39837	6	-0.76094	1.52188	6	-0.507293	1.24261	6	-0.123983	0.303694	6
0.50012	2.78448	4.89766	6.56917	13.1399		1.2	0.752916									0.00666667	0.281476	5.62646	6	-0.560494	5.33488	6	-1.23933	2.64446	6	0.507295	6.78334	6	2.02918	4.15857	6
0.977907	1.85513	4.3562	7.13213	8.0213		0.9	0.436481									0.01	-1.72237	5.03198	6	-2.96602	4.51944	6	-0.322207	2.59328	6	-1.10448	3.55411	6	1.52188	5.00141	6
0.350134	2.66142	6.17069	5.27284	14.1164		5.3	3.21578									0.0133333	0.41307	5.35578	6	-0.487465	5.34624	6	-0.65257	3.10466	6	1.95065	3.12721	6	1.02595	4.18938	6
0.556109	1.46335	3.95967	7.46122	12.495		2.5	1.30907									0.0166667	-0.502097	2.37798	6	-2.58988	4.35784	6	-0.0677495	2.48891	6	3.70914	4.08918	6	0.0227267	6.45157	6
0.173092	1.56266	3.5555	5.01936	11.1766		1.8	1.09687									0.02	-0.273992	5.58648	6	-0.320081	5.49252	6	-1.11496	2.8767	6	0.394678	6.9902	6	0.428763	6.67891	6
0.458543	0.840155	3.94908	5.31045	16.1699		0.9	0.442175									0.0233333	-0.873281	3.65258	6	-1.49167	4.56156	6	-0.250742	3.25099	6	-1.49916	4.16281	6	1.95065	3.33999	6
	2.97707		5.12293	9.22241		0.7	0.55715									0.0266667	-1.48149	3.4192	6	-1.6985	3.78855	6	-0.063395	4.24624	6	0.0454467	5.38126	6	-1.60041	5.72546	6
	2.2722			10.8964		13.5	10.75									0.03	-0.0202678	4.82447	6	-0.443698	5.39129	6	-0.232325	6.38424	6	-0.551737	6.81765	6	1.46608	3.26136	6
	2.9557					0.5	0.488938									0.0333333	-2.40939	4.55857	6	-0.470085	5.76095	6	-1.1324	5.87847	6	1.9961	1.24183	6	1.72541	3.18034	6
						0.3	0.255317									0.0366667	2.71539	4.37832	6	-3.69888	4.55259	6	-0.78039	5.85951	6	0.203527	3.79693	6	4.35177	1.56336	6
						4.2	3.60513									0.04	1.3965	3.50009	6	-0.622002	5.57566	6	1.83853	1.7214	6	1.45471	4.29044	6	2.68318	5.34535	6
						3.2	2.00564									0.0433333	2.47852	4.53877	6	-1.02596	6.2504	6	1.68235	4.07817	6	0.169437	2.27683	6	-0.619913	7.01671	6
						3.7	3.45741									0.0466667	1.3965	3.54521	6	-2.95199	4.62108	6	1.07759	3.20044	6	0.688092	5.45788	6	-2.26578	5.91116	6
						2	1.62									0.05	1.82528	3.40487	6	-3.37177	4.83958	6	1.9947	1.75374	6	-2.09634	4.67444	6	-1.72439	5.13595	6
																0.0533333	2.08026	3.75383	6	-2.98447	4.25464	6	-0.433065	2.77556	6	2.49203	3.58101	6	-2.96422	5.6388	6
h(left)			h(right)			i(left)					i(right)					0.0566667	-1.11335	3.61939	6	-0.299216	5.35131	6	0.963076	1.62571	6	0.936059	4.04449	6	0.598199	5.07082	6
Control	CD62L Ab		Control	CD62L Ab		WT control day 4	WT CD62L Ab day 4	OT-II control day 4	OT-II CD62L Ab day 4		WT control day 4	WT CD62L Ab day 4	OT-II control day 4	OT-II CD62L Ab day 4		0.06	-2.05561	3.36462	6	-2.70762	4.38864	6	1.53804	1.57754	6	-1.35244	4.44091	6	0.45149	4.15205	6
0.26	0.17		0.6	0.52		0.16	0.06	0.03	0.08		0.53	0.72	0.22	0.38		0.0633333	1.14385	5.57398	6	2.69391	4.7441	6	0.943134	2.46681	6	2.10872	2.0276	6	0.564111	3.3456	6
0.13	0.24		0.3	0.33		0.15	0.1	0.07	0.53		0.78	0.82	0.75	0.36		0.0666667	-0.124222	5.27988	6	-0.483869	3.93297	6	1.495	1.84463	6	1.83803	3.27448	6	0.800717	5.60551	6
0.16	0.21		0.38	0.41		0.12	0.11	0.09	0.13		0.95	0.16	0.38	0.6		0.07	0.340466	5.17344	6	-1.08364	4.0208	6	1.495	1.84463	6	-1.20574	4.41073	6	-1.12721	4.44472	6
0.33276	0.015059		0.674684	0.374549		0.52379	0.14	1.89	0.11		0.772707	0.49	3.1	0.35		0.0733333	-0.562119	3.8422	6	-1.03987	3.66154	6	-0.183057	2.50197	6	-1.18301	5.41088	6	-1.87111	4.94861	6
0.430452	0.070334		0.926114	0.34175		0.609164	0.067807	0.223936	0.178628		0.678281	0.619005	0.940516	0.924318		0.0766667	0.351979	5.15675	6	-0.544731	5.83987	6	1.495	1.84463	6	-1.67894	6.68455	6	-1.72439	5.06087	6
0.180552	0.030707		0.26725	0.460708		0.990761	0.135643	0.153532	0.219313		2.00256	0.747124	0.316967	0.382557		0.08	1.12962	3.67743	6	-0.0514932	5.37642	6	1.65118	4.08305	6	1.61279	2.85907	6	-1.83701	4.93756	6
0.228439	0.063011		0.525337	0.273648		0.885501	0.097718	0.615275	0.51774		3.12469	0.999203	0.432297	0.704522		0.0833333	2.75738	4.41789	6	-0.0910637	5.2595	6	1.9947	4.0818	6	1.72541	3.054	6	0.710821	4.95111	6
0.189716	0.024319		0.342466	0.568442		0.133995	0.121727	0.479387	0.271418		0.925939	0.726725	0.249788	0.142301		0.0866667	-1.83304	4.92215	6	-0.903181	6.22606	6	2.00593	5.48124	6	5.00577	4.68147	6	0.552748	6.72636	6
0.37616	0.243588		0.106044	0.461337		1.46021	0.190226		0.140645		0.700559	0.294978		0.386905		0.09	-2.10708	4.7867	6	-2.06493	3.68849	6	1.55686	6.57054	6	9.64994	28.336	6	2.59328	4.37488	6
0.101326			0.317414			0.108021	0.243258		0.557212		0.801646	0.596206		0.176507		0.0933333	-0.541254	6.35893	6	-0.151372	5.48213	6	1.27058	5.50085	6	17.3596	41.6978	6	2.59328	4.37488	6
0.253565			0.334628			0.336899	0.091146		0.313649		0.485469	0.54541		0.422091		0.0966667	1.13952	3.67421	6	-0.779136	4.26929	6	1.21768	5.01844	6	15.7014	36.5784	6	-1.97236	6.6078	6
						0.743446	0.130371				0.57763	0.255675				0.1	-0.483755	5.2351	6	-0.0514952	5.35957	6	0.612921	5.47649	6	8.95983	22.9763	6	-2.34431	5.57015	6
						0.078665	0.228026				0.804607	0.204532				0.103333	-1.04917	3.71469	6	-0.344114	5.84027	6	0.770473	5.73107	6	6.40164	14.2045	6	1.3421	3.99926	6
							0.384373					0.403071				0.106667	-1.15624	6.2689	6	-0.384548	5.21723	6	1.90474	5.03373	6	6.84178	13.773	6	-0.179787	5.7067	6
							0.232427					0.350387				0.11	-0.776925	6.24954	6	-1.51441	3.53212	6	-0.554206	2.40248	6	7.49577	17.1461	6	0.56411	5.06396	6
							0.113035					0.166303				0.113333	1.13831	6.2166	6	-0.700975	5.48617	6	-1.54416	2.61061	6	6.60516	22.2598	6	-0.213875	4.66025	6
																0.116667	1.65044	6.11621	6	-2.3348	3.57497	6	-1.77318	2.66209	6	11.6895	25.2575	6	0.1808	3.87308	6
																0.12	3.56267	5.42035	6	-1.7975	3.39723	6	-2.0022	2.78886	6	7.83363	27.4827	6	0.304783	4.89392	6
																0.123333	1.01475	5.48903	6	2.04862	4.86666	6	-1.13798	2.71402	6	9.62621	22.5401	6	0.158077	6.63725	6
																0.126667	0.724221	6.36143	6	-2.05158	3.7507	6	-1.10681	2.73179	6	9.32143	20.0617	6	-1.47643	4.29798	6
																0.13	0.579384	6.67836	6	-0.588083	2.91385	6	-1.28292	2.64631	6	8.45355	18.8271	6	-2.47965	4.59352	6
																0.133333	0.54214	7.00927	6	-0.646356	2.27614	6	-0.803899	2.2147	6	8.35229	21.7434	6	-0.935043	5.06172	6
																0.136667	2.26371	4.73611	6	0.551916	3.87167	6	-0.491546	2.12734	6	6.84178	23.6846	6	0.0909075	3.17667	6
																0.14	0.0826395	5.4736	6	-0.130342	5.25504	6	0.61292	1.20409	6	6.74052	24.1731	6	0.0909058	5.91972	6
																0.143333	2.4706	4.72834	6	0.0715747	5.48763	6	0.800269	1.31587	6	9.80701	21.9667	6	2.24407	3.7685	6
																0.146667	0.0412146	1.91841	6	-2.06927	4.83569	6	0.0393288	2.38149	6	10.2802	20.1872	6	2.48067	4.98711	6
																0.15	-1.20586	3.89025	6	-2.75645	5.12976	6	-0.778868	2.99199	6	10.9001	20.0682	6	2.71727	7.32206	6
																0.153333	1.75981	5.11894	6	-3.1565	4.90599	6	2.47833	4.04279	6	6.80769	19.6726	6	1.66859	4.83652	6
																0.156667	0.794754	6.54485	6	-1.50805	3.85203	6	0.206735	1.34293	6	8.09296	17.1366	6	0.541385	3.94811	6
																0.16	-0.551412	5.30919	6	-1.93287	3.55376	6	1.44234	3.26293	6	6.70643	18.2675	6	-0.337857	4.90111	6
																0.163333	1.20237	3.86351	6	-1.73923	3.66601	6	0.0237425	4.17193	6	8.37501	20.25	6	-0.57446	6.02361	6
																0.166667	-1.02276	5.61153	6	-1.27245	4.34694	6	0.97203	3.10574	6	6.08651	21.0916	6	1.08277	3.68043	6
																0.17	-2.10593	3.89706	6	-0.5385	5.32239	6	-0.121205	3.23436	6	7.11246	22.895	6	0.958787	3.70382	6
																0.173333	-0.038062	4.63566	6	-0.924471	5.62943	6	0.670172	2.98584	6	8.14978	20.0463	6	2.09736	4.3279	6
																0.176667	-0.250473	5.16386	6	-1.21452	3.55447	6	0.525226	2.54657	6	9.67166	20.6597	6	2.09735	6.34238	6
																0.18	0.433219	5.20271	6	-0.717641	5.29338	6	-1.46454	2.33608	6	9.90827	20.5464	6	5.1184	3.99009	6
																0.183333	1.02291	3.47239	6	-1.43467	5.5179	6	0.243311	3.02104	6	8.499	15.4135	6	3.67504	3.82637	6
																0.186667	-4.03143	6.02625	6	-3.7125	4.98544	6	-0.69375	3.83447	6	11.7907	18.8366	6	0.879243	4.98809	6
																0.19	-2.45878	4.46062	6	-2.22814	4.83853	6	1.01475	4.13297	6	6.55973	22.3199	6	-0.123982	5.76203	6
																0.193333	0.850294	3.57869	6	-3.37293	4.63786	6	1.2021	4.05521	6	9.36687	23.2149	6	0.913332	5.67613	6
																0.196667	0.0721103	5.12232	6	-1.9861	4.89904	6	1.54563	4.00084	6	8.61162	23.0019	6	0.4174	3.31421	6
																0.2	0.214072	5.16037	6	-2.08623	4.80244	6	2.49391	2.74884	6	4.18132	22.3658	6	1.93928	3.54554	6
																0.203333	2.44166	4.48487	6	-2.78455	4.78256	6	1.94585	4.03632	6	8.78106	19.6007	6	3.06649	5.99696	6
																0.206667	0.687879	4.14227	6	-3.16561	4.7467	6	0.557037	2.90837	6	8.47628	18.6093	6	2.80716	4.4636	6
																0.21	2.50413	4.45294	6	-1.74343	3.48164	6	-0.79881	4.43967	6	7.85636	16.6333	6	0.270691	3.36193	6
																0.213333	0.921267	6.31772	6	-1.35991	3.84523	6	-1.9548	5.32428	6	9.0063	20.9292	6	0.282055	2.59681	6
																0.216667	1.32997	3.42842	6	-1.81837	3.74129	6	-1.00788	3.90262	6	8.11568	22.7164	6	1.30801	3.85919	6
																0.22	2.41253	4.50266	6	-3.24187	4.54704	6	-0.85171	5.97644	6	8.8823	25.1632	6	1.30801	4.71402	6
																0.223333	1.20556	3.48723	6	-0.938263	5.45899	6	-2.20618	3.69058	6	8.48763	25.149	6	2.0519	5.04169	6
																0.226667	1.14255	3.53104	6	-2.2993	4.09292	6	-1.23553	2.96446	6	6.70641	22.5183	6	0.022725	3.51517	6
																0.23	1.4994	5.35367	6	-0.744197	5.57496	6	-0.132434	2.24811	6	4.69998	22.8787	6	-1.48779	3.65848	6
																0.233333	-0.822145	6.24274	6	-1.90781	3.46369	6	-0.474585	2.49041	6	6.36857	18.7653	6	-0.957772	3.85698	6
																0.236667	0.00999203	5.21368	6	-0.79042	5.29993	6	-0.893375	2.8869	6	8.27377	22.4358	6	0.45149	5.15563	6
																0.24	2.37296	4.5313	6	0.142442	5.38194	6	-0.132434	2.24811	6	10.5395	20.8766	6	1.08277	5.22236	6
																0.243333	1.06042	6.16589	6	-0.359485	5.28997	6	-0.893375	2.8869	6	7.48442	23.2343	6	-0.94641	4.51215	6
																0.246667	2.4479	4.47375	6	-0.693425	5.12411	6	1.54562	1.55603	6	9.49086	20.1372	6	0.0795434	5.77281	6
																0.25	2.38489	4.51413	6	-0.176867	5.01085	6	1.73297	1.60629	6	6.6837	23.6867	6	-1.43097	6.13918	6
																0.253333	-3.0363	5.15577	6	-0.330941	5.46737	6	-1.54416	2.61061	6	5.18455	24.2601	6	-0.41639	6.95264	6
																0.256667	1.06832	3.45096	6	-0.0643958	4.07735	6	-1.71592	2.64188	6	10.5395	22.7248	6	-1.03631	8.44138	6
																0.26	0.0402525	1.33783	6	0.164622	4.00424	6	-1.00788	2.79666	6	8.61161	24.8121	6	-1.02494	8.46764	6
																0.263333	-1.46916	5.28751	6	0.285365	3.95581	6	-1.76883	1.92409	6	5.30854	21.6049	6	-3.05411	10.2267	6
																0.266667	0.0616587	5.44075	6	0.59352	3.77794	6	-2.12373	2.02555	6	9.01766	18.3725	6	-2.52409	10.6658	6
																0.27	0.174896	5.06051	6	-0.315116	4.60783	6	1.10601	3.58183	6	7.22509	18.8997	6	-4.78986	10.734	6
																0.273333	-1.02579	6.11116	6	-1.05697	5.70147	6	0.501243	2.89079	6	10.9001	21.4491	6	-5.16181	11.0925	6
																0.276667	0.87432	3.89523	6	0.841366	3.72029	6	1.20631	3.46613	6	8.87095	23.2554	6	-3.12127	10.8576	6
																0.28	0.0622177	0.381343	6	-1.43976	4.04353	6	0.45522	3.94655	6	11.0355	21.5963	6	-2.23067	11.6268	6
																0.283333	2.73507	4.59083	6	0.526728	4.11475	6	1.3767	3.56162	6	9.24291	22.4535	6	-1.75746	11.82	6
																0.286667	-2.78606	4.71306	6	-1.9746	3.39377	6	-0.95215	3.75107	6	9.88554	21.9483	6	-1.26153	11.9951	6
																0.29	-0.317106	5.4104	6	-3.20405	6.88009	6	-0.430082	2.69021	6	8.36365	21.8397	6	-0.630261	9.65791	6
																0.293333	-1.16838	5.76859	6	-0.757493	2.67237	6	-0.576407	3.34818	6	10.4042	21.7834	6	-3.16672	11.1982	6
																0.296667	-1.57344	6.15948	6	-1.0452	2.72241	6	-0.644891	2.80042	6	6.70643	24.5107	6	-3.42605	11.3115	6
																0.3	1.32537	3.39209	6	0.242037	1.49968	6	-0.644891	2.80042	6	7.7551	17.1959	6	-3.41469	10.621	6
																0.303333	-1.553	3.95782	6	-1.19592	2.28695	6	0.691019	3.53174	6	8.51037	21.3602	6	-5.20726	10.3956	6
																0.306667	-1.50893	3.84111	6	-1.27146	3.51936	6	-2.01059	1.72154	6	8.63434	22.9859	6	-3.78664	10.7104	6
																0.31	0.120447	5.13034	6	-2.23214	3.77369	6	-2.15554	2.44173	6	11.6554	21.8882	6	-4.29394	11.9003	6
																0.313333	2.72783	5.22622	6	1.84343	4.90161	6	-3.67678	4.38475	6	9.97544	22.8219	6	-3.14401	13.6103	6
																0.316667	2.03653	3.89983	6	-0.535126	5.53275	6	-1.20661	1.97887	6	8.09296	22.6012	6	-5.7931	14.7963	6
																0.32	-2.5355	4.58033	6	-1.12447	3.31142	6	-0.734365	3.04439	6	7.22508	23.5767	6	-2.61399	12.9153	6
																0.323333	-0.510743	5.47363	6	-1.15732	5.70372	6	0.213925	2.85646	6	9.78428	21.6509	6	-4.13587	13.0636	6
																0.326667	2.61827	5.95706	6	-2.57279	3.59806	6	-2.40119	1.12357	6	8.37503	23.4321	6	-5.02648	12.8879	6
																0.33	1.36682	3.47102	6	-0.669959	2.2751	6	-2.54688	0.969731	6	11.1595	22.0113	6	-2.36603	13.1046	6
																0.333333	3.5314	5.13261	6	-0.784887	1.62658	6	-1.78158	2.1281	6	11.52	21.8557	6	-5.02647	13.4789	6
																0.336667	1.50423	3.42963	6	0.202108	1.87048	6	-1.07652	2.18916	6	7.95763	19.5326	6	-4.51919	13.0289	6
																0.34	1.41832	6.1585	6	-1.19232	3.71092	6	-2.58854	0.937816	6	8.09296	20.2632	6	-5.2858	14.7235	6
																0.343333	1.19986	3.69596	6	-1.48772	3.87602	6	-2.81756	0.890423	6	8.85958	23.0386	6	-4.76715	12.1634	6
																0.346667	-0.503813	6.55833	6	-0.295679	1.54267	6	-0.716356	2.22696	6	8.87096	18.9287	6	-5.53377	12.9069	6
																0.35	0.861191	4.05038	6	-0.943287	3.1213	6	-1.32112	1.87968	6	9.61485	23.912	6	-2.98594	12.6805	6
																0.353333	-1.2028	5.77211	6	-0.87656	3.53036	6	0.516831	2.03267	6	3.53868	24.8298	6	-3.87654	15.0796	6
																0.356667	0.29431	5.12148	6	1.527	5.14475	6	0.487034	1.86308	6	7.63112	18.0876	6	-6.0297	15.6139	6
																0.36	1.28406	3.64269	6	0.555288	3.98074	6	-0.837645	2.80595	6	7.87909	17.9367	6	-5.12773	16.3388	6
																0.363333	1.26236	3.39651	6	-0.71834	5.62445	6	-0.315575	2.78989	6	11.4302	20.4389	6	-4.11313	13.895	6
																0.366667	2.43029	4.43799	6	-0.666236	4.79778	6	-2.5984	3.52566	6	8.61162	23.0481	6	-4.11313	14.4812	6
																0.37	1.08796	6.17952	6	1.86878	5.53377	6	-1.65148	2.36744	6	6.45846	23.8191	6	-7.42759	13.7932	6
																0.373333	-2.77855	5.62822	6	-1.37973	3.87315	6	-2.01358	2.45609	6	4.0687	25.0591	6	-4.12451	17.2168	6
																0.376667	1.53953	6.22676	6	-1.29725	2.23311	6	-3.00353	1.02146	6	4.10281	25.7747	6	-5.53376	18.1602	6
																0.38	0.0350042	6.06339	6	-0.715887	2.50186	6	-1.29132	2.45911	6	8.18388	22.4516	6	-6.0297	18.2609	6
																0.383333	-2.16671	4.99487	6	-0.584711	2.57086	6	-2.08206	5.34353	6	8.42047	20.587	6	-5.38705	14.5233	6
																0.386667	0.543617	5.19354	6	-2.45072	3.66104	6	-0.24411	2.95456	6	10.055	21.1125	6	-5.88298	14.4645	6
																0.39	3.28002	4.32895	6	-1.70281	3.71209	6	-1.95196	2.32865	6	7.9917	23.3721	6	-5.35297	17.489	6
																0.393333	1.04709	5.49834	6	-2.203	3.98024	6	-1.76599	2.15652	6	8.12705	20.6147	6	-3.83108	15.2999	6
																0.396667	0.635335	5.70197	6	-2.49869	3.54785	6	-1.79579	2.61295	6	10.4042	21.0473	6	-4.10177	15.341	6
																0.4	-0.182529	5.14682	6	-1.1223	2.58347	6	-2.5455	1.36507	6	8.22831	22.5228	6	-4.60908	13.5304	6
																0.403333	0.788099	6.24899	6	-4.45157	7.10769	6	-1.68128	2.82516	6	7.60839	21.9971	6	-5.11637	13.3391	6
																0.406667	0.923472	3.94382	6	-4.35025	7.04816	6	-2.24502	1.34023	6	6.74052	18.4397	6	-6.63825	13.2176	6
																0.41	-0.706528	2.75433	6	-3.64372	6.87307	6	-2.47403	1.03931	6	7.87908	23.4743	6	-6.62689	16.9879	6
																0.413333	0.308684	5.25993	6	-0.69124	5.50725	6	-1.76599	2.15652	6	7.24782	24.8402	6	-4.59772	17.8667	6
																0.416667	1.64113	3.38541	6	1.25829	5.35388	6	-1.95196	2.32865	6	7.50715	22.6416	6	-3.4705	15.4565	6
																0.42	2.72369	4.39994	6	0.880112	3.87524	6	-1.95196	2.32865	6	7.75511	22.5303	6	-4.4851	17.9332	6
																0.423333	-0.219077	4.07596	6	-1.0356	5.74106	6	0.487032	2.77901	6	8.65707	20.5685	6	-3.97779	15.2457	6
																0.426667	0.215342	4.70785	6	1.27076	5.47456	6	-1.60844	2.96146	6	9.90827	21.2805	6	-4.99238	15.3732	6
																0.43	1.43932	5.96668	6	1.29996	6.15257	6	-2.5157	0.997503	6	9.25427	22.3758	6	-5.759	14.8105	6
																0.433333	1.89515	5.15065	6	-1.14795	5.6323	6	-2.94628	1.02669	6	6.84178	23.4249	6	-6.01834	18.2137	6
																0.436667	3.04646	5.75026	6	0.617758	3.86629	6	-2.23824	1.83142	6	7.3718	24.2797	6	-3.86517	16.0307	6
																0.44	-1.58026	4.38424	6	-0.27481	5.40091	6	-1.4773	2.65606	6	9.04039	21.8703	6	-4.37246	15.0386	6
																0.443333	1.56674	3.40928	6	0.120028	4.09731	6	-2.23824	1.83142	6	10.1676	19.6405	6	-6.27766	14.6916	6
																0.446667	0.359236	5.26856	6	0.22915	2.25734	6	-1.13515	1.91862	6	7.36043	22.69	6	-5.12772	15.2268	6
																0.45	2.95877	4.45198	6	0.0491621	4.22093	6	-1.70874	2.26154	6	7.38317	23.6784	6	-5.11637	17.7775	6
																0.453333	0.659249	4.48119	6	-1.24401	3.48414	6	-1.76599	2.15652	6	9.28835	21.815	6	-4.60908	17.9468	6
																0.456667	1.08741	6.18585	6	-1.01738	4.1282	6	-2.73285	1.15115	6	9.79565	21.3832	6	-4.99239	17.7918	6
																0.46	2.2319	4.57315	6	-0.585131	1.67225	6	-1.81137	2.58429	6	10.9229	20.8328	6	-4.73306	17.8542	6
																0.463333	-1.99084	3.87736	6	0.200307	2.05422	6	-1.68128	2.82516	6	7.3377	24.3123	6	-3.71846	15.3845	6
																0.466667	1.21235	3.43066	6	0.115831	4.72302	6	-2.43099	1.52666	6	7.47305	25.1906	6	-3.59449	14.1365	6
																0.47	-0.952771	3.5205	6	0.617758	4.21311	6	-2.50383	1.42173	6	6.08652	22.111	6	-4.73306	14.1146	6
																0.473333	0.496636	5.20866	6	0.0504281	2.14978	6	-3.59271	4.66238	6	5.60196	23.3789	6	-5.11636	15.4027	6
																0.476667	-0.183104	5.25542	6	-1.47554	3.71815	6	-3.21697	1.11109	6	8.91641	24.2563	6	-4.99238	15.4778	6
																0.48	1.48759	3.48618	6	0.359482	4.21365	6	-2.36833	1.62196	6	4.97067	24.107	6	-5.24036	17.7055	6
																0.483333	2.56961	4.5038	6	-1.0807	3.20059	6	-2.23824	1.83142	6	4.71133	21.7271	6	-8.28411	13.7445	6
																0.486667	0.332554	5.13788	6	0.519205	4.6496	6	-2.23824	1.83142	6	2.9415	24.906	6	-5.09364	13.1551	6
																0.49	-0.122507	5.41628	6	-0.101428	4.54065	6	-0.716356	2.22696	6	8.92777	22.619	6	-5.09363	14.7149	6
																0.493333	1.02307	6.17848	6	-0.077815	4.17787	6	-0.56018	2.31792	6	9.79565	21.9093	6	-4.07905	15.1306	6
																0.496667	-0.470832	3.7718	6	-1.19101	1.68463	6	-1.88485	2.31216	6	6.86451	24.7361	6	-4.34974	15.125	6
																0.5	0.815621	5.44795	6	1.01968	4.1238	6	-1.02064	2.70236	6	4.47475	26.0884	6	-3.84244	15.4723	6
																0.503333	1.90382	3.78584	6	-0.649637	1.70103	6	-2.71726	3.43327	6	6.3913	26.1093	6	-3.22253	15.7076	6
																0.506667	0.990692	6.50029	6	0.712005	5.80022	6	-2.18534	2.48825	6	8.81516	22.7772	6	-5.759	14.592	6
																0.51	12.1852	14.6474	6	9.07986	16.4799	6	7.61092	6.59762	6	24.6498	27.4442	6	17.6283	13.4575	6
																0.513333	3.45474	10.3555	6	3.5598	8.84939	6	4.14696	5.56429	6	23.2365	28.6445	6	14.3769	5.92797	6
																0.516667	2.79247	4.67104	6	1.71998	5.36011	6	5.85342	4.32314	6	22.8264	24.0985	6	21.8914	3.15912	6
																0.52	8.63239	9.98857	6	2.82332	4.32815	6	7.95871	5.28008	6	25.6967	30.0813	6	23.1943	6.49071	6
																0.523333	1.60156	4.08041	6	7.15199	9.2059	6	7.01041	5.95238	6	28.071	24.1861	6	25.5118	9.77901	6
																0.526667	8.59561	8.35491	6	5.05413	5.83411	6	10.5406	6.75339	6	30.3214	23.1474	6	30.2305	13.7759	6
																0.53	7.01123	10.7984	6	9.05235	6.16746	6	10.3205	9.92218	6	34.4315	25.0912	6	35.1062	16.5661	6
																0.533333	4.67664	6.49416	6	6.94529	5.87759	6	13.1772	11.4735	6	39.0706	25.8012	6	39.8352	16.8212	6
																0.536667	7.02067	7.40637	6	10.796	9.37478	6	15.4297	13.9757	6	37.7575	24.5813	6	41.1484	15.6741	6
																0.54	5.31568	11.5625	6	14.7488	12.9001	6	14.6876	15.0707	6	40.5028	26.5135	6	46.5759	22.438	6
																0.543333	5.14309	4.1259	6	11.9137	8.69209	6	16.1341	14.9675	6	41.8501	23.4846	6	48.4637	23.1753	6
																0.546667	10.103	9.31024	6	11.222	8.98645	6	19.5492	13.9906	6	47.1432	22.8955	6	53.4179	25.1573	6
																0.55	6.54021	14.9436	6	12.902	11.6475	6	20.8274	18.3854	6	48.8739	21.4839	6	56.3429	30.5297	6
																0.553333	5.29399	5.78249	6	11.3187	14.4636	6	23.129	17.4735	6	53.2878	23.4642	6	60.2825	35.0106	6
																0.556667	11.7248	11.284	6	13.1071	14.8184	6	24.5462	18.8375	6	53.0007	23.4848	6	66.2514	36.1027	6
																0.56	8.60279	8.62378	6	19.9172	14.9241	6	26.4962	22.0124	6	57.3918	18.4184	6	68.1619	41.933	6
																0.563333	14.2676	16.7717	6	20.706	16.1468	6	27.9305	20.7793	6	58.4912	19.7543	6	72.2255	43.3933	6
																0.566667	5.35961	13.313	6	24.1331	22.4762	6	31.3651	21.1146	6	62.1385	21.0545	6	78.0703	44.6026	6
																0.57	8.86348	5.94783	6	23.9411	17.0753	6	31.5892	22.368	6	61.9754	23.4442	6	80.9954	49.9716	6
																0.573333	14.8085	13.4464	6	24.6303	16.3359	6	32.6657	23.1395	6	60.809	23.3543	6	85.9497	53.8113	6
																0.576667	10.7618	9.97486	6	25.7294	17.5336	6	36.2378	22.1971	6	65.73	22.951	6	92.3017	55.9295	6
																0.58	12.9652	11.3077	6	27.958	19.1041	6	37.4288	25.2708	6	68.2274	20.9342	6	95.982	60.6519	6
																0.583333	10.8333	5.69481	6	28.7553	19.0899	6	41.9069	24.7028	6	71.48	20.4973	6	102.594	62.6757	6
																0.586667	8.60124	8.97535	6	35.5623	25.4725	6	44.9226	23.771	6	76.1304	21.4204	6	106.77	66.8632	6
																0.59	11.2276	6.45197	6	33.845	22.629	6	46.63	26.59	6	77.8497	20.7434	6	110.055	67.8951	6
																0.593333	12.0523	16.0881	6	35.0406	24.594	6	47.9847	28.9441	6	81.2263	20.3335	6	113.984	79.4568	6
																0.596667	11.1586	9.86669	6	36.917	24.8156	6	52.8914	30.6048	6	87.906	22.0527	6	122.974	74.546	6
																0.6	16.8392	14.9081	6	39.6907	23.663	6	55.3416	28.4431	6	81.8918	20.3173	6	131.467	82.2404	6
																0.603333	13.367	14.8216	6	40.4386	26.2494	6	58.7009	29.863	6	89.0902	19.6018	6	139.578	81.7897	6
																0.606667	13.7062	16.0672	6	45.6757	29.864	6	62.593	30.8829	6	90.9676	22.5165	6	145.017	83.1286	6
																0.61	15.3345	7.97262	6	48.0588	33.9867	6	64.5842	35.01	6	99.1577	19.9603	6	150.816	90.7331	6
																0.613333	7.72193	9.81388	6	49.5609	32.1154	6	67.2123	34.6636	6	99.9978	24.3844	6	159.141	90.8597	6
																0.616667	12.363	8.71568	6	51.9929	32.6436	6	70.2214	35.6801	6	103.882	19.6345	6	164.681	95.5493	6
																0.62	18.7088	10.751	6	51.2975	30.1963	6	74.1547	35.9946	6	105.86	20.7102	6	170.976	101.601	6
																0.623333	13.4921	9.31764	6	52.437	34.6867	6	76.1296	37.0287	6	107.084	22.1947	6	177.779	102.762	6
																0.626667	18.3153	8.80698	6	52.9669	34.0016	6	80.7378	38.9518	6	118.701	22.5916	6	186.994	104.136	6
																0.63	17.8642	8.40031	6	55.4855	34.6018	6	81.6295	39.5057	6	119.158	21.3029	6	189.997	112.386	6
																0.633333	15.5428	10.4468	6	54.4318	32.9833	6	84.4227	39.2174	6	120.888	24.4272	6	197.691	118.135	6
																0.636667	16.9654	10.3409	6	57.3164	33.2738	6	88.7578	42.7955	6	126.17	21.4096	6	209.442	121.343	6
																0.64	17.7935	11.5825	6	64.047	38.6182	6	91.65	43.3946	6	128.656	22.0873	6	212.299	122.994	6
																0.643333	20.4112	18.1984	6	65.7611	39.7489	6	95.0976	42.9792	6	132.416	24.0525	6	221.243	127.812	6
																0.646667	22.1003	11.3291	6	65.6491	39.3804	6	99.6878	44.6672	6	135.409	23.7802	6	232.476	132.131	6
																0.65	19.4345	12.4032	6	68.5064	41.1433	6	104.422	47.0638	6	139.789	24.3403	6	235.581	137.877	6
																0.653333	20.9144	10.4017	6	68.0254	40.1311	6	106.467	46.4944	6	142.162	23.552	6	242.88	138.587	6
																0.656667	24.4085	16.8742	6	72.5313	40.9249	6	111.158	51.2479	6	145.922	23.5765	6	253.087	139.147	6
																0.66	20.957	11.3566	6	74.4689	40.8575	6	113.348	50.9009	6	152.196	24.0871	6	260.238	144.365	6
																0.663333	19.7524	9.88617	6	80.1697	45.3956	6	118.056	51.7354	6	155.584	26.3691	6	270.671	152.435	6
																0.666667	23.4512	9.28674	6	82.0994	47.1982	6	120.228	50.9373	6	160.482	29.0036	6	278.059	154.221	6
																0.67	23.6768	14.8309	6	83.9782	46.3556	6	124.201	52.936	6	163.847	24.2651	6	286.203	158.766	6
																0.673333	26.6469	11.236	6	85.0771	45.3777	6	125.698	54.4609	6	168.982	29.823	6	296.162	163.831	6
																0.676667	26.8967	17.0493	6	89.1054	46.3804	6	128.705	54.4767	6	173.869	30.3319	6	302.694	165.655	6
																0.68	25.8957	13.5653	6	91.1529	46.6016	6	132.651	56.8359	6	173.92	29.3716	6	310.116	170.401	6
																0.683333	24.1929	11.7785	6	95.4997	53.7326	6	135.65	57.2869	6	183.362	31.4074	6	320.83	172.382	6
																0.686667	24.3518	14.7018	6	96.4955	53.1044	6	140.237	56.5658	6	184.066	28.2964	6	328.76	178.32	6
																0.69	30.9857	13.963	6	100.539	53.5816	6	144.026	57.2587	6	188.57	30.0112	6	339.565	183.263	6
																0.693333	25.3127	19.9786	6	108.465	59.2367	6	148.729	59.5166	6	194.866	29.2687	6	345.815	185.863	6
																0.696667	30.0709	14.4855	6	104.655	58.466	6	151.99	61.1673	6	199.517	34.4675	6	355.976	192.077	6
																0.7	33.5002	15.1113	6	112.054	63.6193	6	154.402	61.4059	6	195.768	38.378	6	366.509	194.5	6
																0.703333	32.0916	14.5688	6	105.695	55.7227	6	158.479	62.6006	6	202.696	35.6577	6	378.204	200.66	6
																0.706667	33.5689	14.2197	6	107.19	56.1173	6	162.423	61.7834	6	212.013	37.3495	6	386.844	204.436	6
																0.71	36.3894	13.8103	6	117.81	64.16	6	167.867	62.8092	6	216.653	37.0866	6	397.231	210.243	6
																0.713333	35.0504	17.2526	6	124.16	64.4296	6	172.352	63.3276	6	220.525	38.6045	6	410.154	215.509	6
																0.716667	37.5662	15.6954	6	119.245	62.71	6	174.46	67.2611	6	225.683	41.1006	6	416.595	216.62	6
																0.72	37.1376	17.8624	6	123.213	63.5111	6	180.224	69.5464	6	234.109	41.602	6	426.091	229.244	6
																0.723333	39.1983	14.8566	6	123.47	64.1759	6	185.28	67.4892	6	238.489	41.4256	6	444.459	232.248	6
																0.726667	39.8146	18.0029	6	126.522	65.7497	6	190.939	70.217	6	247.412	44.8927	6	452.433	238.948	6
																0.73	39.0156	16.1063	6	135.935	71.8271	6	196.298	72.1717	6	251.645	45.345	6	464.95	247.176	6
																0.733333	41.2247	18.1537	6	134.793	70.5879	6	198.943	74.179	6	254.356	45.0082	6	474.176	250.989	6
																0.736667	42.6474	17.4548	6	139.838	71.4011	6	205.549	75.022	6	260.618	46.7041	6	483.255	259.542	6
																0.74	40.1532	17.9745	6	143.29	73.1415	6	213.112	75.4686	6	265.99	47.9138	6	494.882	265.476	6
																0.743333	43.7213	15.5759	6	144.641	72.3114	6	218.531	76.3664	6	268.589	50.3787	6	505.245	268.607	6
																0.746667	47.1763	20.4331	6	147.742	73.1094	6	223.037	79.5762	6	274.502	54.4554	6	519.408	273	6
																0.75	44.4095	18.1303	6	148.934	74.0131	6	226.99	82.7876	6	282.15	53.9878	6	530.268	280.446	6
																0.753333	52.8874	18.5236	6	158.11	79.2784	6	233.616	82.4725	6	288.03	54.171	6	541.895	288.505	6
																0.756667	52.4359	19.3071	6	161.681	80.597	6	236.387	81.6822	6	296.422	58.876	6	552.382	296.942	6
																0.76	46.64	23.36	6	164.619	81.2024	6	241.803	84.7218	6	302.65	56.5998	6	566.805	306.333	6
																0.763333	47.7226	18.5929	6	168.352	82.5592	6	246.7	85.3686	6	307.604	60.4764	6	582.219	313.232	6
																0.766667	50.7769	21.088	6	172.41	83.2103	6	255.16	87.9213	6	315.76	61.352	6	591.953	317.811	6
																0.77	53.2406	20.4388	6	176.836	88.0121	6	257.532	90.9394	6	323.511	61.2322	6	608.403	328.175	6
																0.773333	51.0503	20.6405	6	177.854	84.6503	6	265.493	87.39	6	328.848	64.6799	6	622.645	337.248	6
																0.776667	52.171	20.2435	6	188.21	90.3917	6	271.367	93.2885	6	336.733	66.1716	6	637.53	342.243	6
																0.78	52.9679	23.2555	6	194.246	94.5044	6	275.634	92.7777	6	340.402	65.1821	6	650.632	353.674	6
																0.783333	55.0655	22.0825	6	196.507	96.7958	6	281.217	96.2243	6	351.669	68.0467	6	665.64	361.903	6
																0.786667	52.1011	25.3829	6	199.408	96.7371	6	287.97	98.8032	6	360.659	71.7263	6	677.729	370.243	6
																0.79	55.2511	24.6677	6	203.675	97.7944	6	297.547	99.1108	6	369.007	71.7573	6	695.127	378.455	6
																0.793333	57.7141	24.7527	6	207.798	100.582	6	302.112	102.943	6	377.117	74.5979	6	709.864	388.619	6
																0.796667	59.1737	26.16	6	212.637	101.314	6	308.794	100.76	6	388.914	76.912	6	725.673	404.093	6
																0.8	63.9085	23.1568	6	219.178	104.651	6	314.951	102.796	6	392.425	77.834	6	741.976	411.355	6
																0.803333	63.421	26.7551	6	223.599	106.148	6	323.265	103.64	6	403.928	77.55	6	759.678	421.635	6
																0.806667	61.0734	26.1688	6	229.797	110.143	6	330.212	105.478	6	412.76	77.7451	6	773.219	436.448	6
																0.81	63.5196	28.1762	6	230.965	110.312	6	337.6	111.394	6	423.226	81.5764	6	789.287	448.288	6
																0.813333	65.6296	25.599	6	235.418	111.117	6	344.712	110.193	6	427.617	84.9514	6	805.106	458	6
																0.816667	69.9734	28.3659	6	241.848	112.885	6	349.7	113.898	6	437.351	85.3925	6	823.845	470.056	6
																0.82	66.839	26.4071	6	248.434	115.154	6	359.212	115.988	6	448.088	84.7982	6	838.763	484.035	6
																0.823333	73.1812	27.6673	6	252.079	115.904	6	369.964	124.587	6	457.821	85.2519	6	859.767	495.473	6
																0.826667	70.886	27.6423	6	257.115	120.09	6	371.936	119.77	6	472.233	89.2929	6	878.979	508.933	6
																0.83	72.8038	28.6389	6	262.647	120.405	6	381.606	121.159	6	478.777	87.9066	6	897.549	521.084	6
																0.833333	71.1932	29.4048	6	267.906	121.822	6	389.609	124.88	6	489.727	89.8598	6	916.096	535.409	6
																0.836667	74.3224	29.1821	6	279.937	132.66	6	398.014	125.195	6	503.327	93.2666	6	937.303	547.209	6
																0.84	79.0247	28.5144	6	284.436	135.612	6	404.663	129.229	6	512.745	94.3933	6	959.277	560.781	6
																0.843333	77.563	31.5439	6	289.232	137.336	6	413.021	133.989	6	526.198	97.2392	6	983.111	571.074	6
																0.846667	83.0664	31.645	6	295.42	139.39	6	423.605	136.575	6	537.882	103.322	6	1006.57	587.769	6
																0.85	80.4063	30.0093	6	301.313	141.814	6	435.351	138.571	6	546.262	98.7555	6	1027.71	599.49	6
																0.853333	84.4687	29.4691	6	306.766	144.367	6	444.442	140.362	6	563.762	106.823	6	1052.79	608.646	6
																0.856667	84.0109	31.5697	6	312.416	146.687	6	453.73	143.012	6	576.674	105.142	6	1075.05	621.87	6
																0.86	84.9261	31.5131	6	320.7	151.743	6	463.851	148.096	6	587.816	108.661	6	1098.07	631.018	6
																0.863333	89.6907	31.7224	6	327.087	152.582	6	473.387	152.419	6	605.936	112.088	6	1120.67	642.483	6
																0.866667	87.179	32.1721	6	334.021	156.457	6	483.465	154.341	6	617.055	114.28	6	1149.31	653.069	6
																0.87	91.9424	31.0002	6	341.531	157.369	6	491.275	161.017	6	626.518	114.16	6	1173.25	664.452	6
																0.873333	92.9154	35.4039	6	345.506	161.355	6	502.356	162.72	6	643.848	119.672	6	1194.9	677.285	6
																0.876667	94.8029	31.876	6	351.777	164.592	6	516.487	167.051	6	659.905	121.852	6	1213.33	686.64	6
																0.88	95.5998	33.2657	6	360.745	166.615	6	527.986	166.676	6	672.163	126.485	6	1238.7	699.684	6
																0.883333	96.8103	33.5706	6	368.579	172.184	6	541.028	171.654	6	690.203	130.363	6	1264.31	710.989	6
																0.886667	98.5987	36.759	6	380.037	181.071	6	552.51	176.04	6	701.886	134.248	6	1288	727.045	6
																0.89	100.438	35.7064	6	388.133	183.458	6	566.284	179.352	6	719.126	137.329	6	1313.76	738.371	6
																0.893333	101.692	36.5516	6	393.899	186.939	6	580.951	183.136	6	739.026	141.248	6	1340.75	748.886	6
																0.896667	102.498	36.9395	6	405.598	192.837	6	593.64	186.976	6	757.54	144.939	6	1367.62	761.76	6
																0.9	106.703	42.1885	6	414.867	196.032	6	606.783	192.136	6	771.871	145.117	6	1397.91	774.555	6
																0.903333	111.893	39.9459	6	423.118	197.946	6	621.081	197.255	6	785.154	151.413	6	1425.66	784.809	6
																0.906667	109.353	42.1904	6	433.185	202.291	6	634.663	202.779	6	807.692	153.027	6	1455.69	796.113	6
																0.91	115.397	44.1039	6	441.492	204.949	6	651.58	207.317	6	821.336	153.045	6	1492.21	809.282	6
																0.913333	115.445	42.129	6	450.351	210.753	6	664.763	213.151	6	836.93	157.436	6	1529.69	820.395	6
																0.916667	116.146	41.0998	6	460.861	213.645	6	682.872	217.576	6	853.314	160.924	6	1565.63	833.713	6
																0.92	120.217	44.5741	6	469.945	217.462	6	699.743	227.365	6	872.717	162.565	6	1598.39	845.219	6
																0.923333	117.139	42.7178	6	482.809	227.345	6	716.338	232.782	6	890.025	173.874	6	1634.18	855.768	6
																0.926667	121.235	45.1148	6	497.704	235.48	6	732.926	239.282	6	913.532	178.902	6	1672.43	874.676	6
																0.93	125.176	45.0083	6	509.663	241.14	6	749.832	243.57	6	934.987	185.392	6	1717.39	889.985	6
																0.933333	126.495	43.2979	6	518.431	244.622	6	774.949	254.829	6	955.178	194.106	6	1761.67	907.165	6
																0.936667	127.916	44.6983	6	528.785	251.832	6	788.177	258.816	6	974.978	197.553	6	1809.46	921.885	6
																0.94	133.023	41.8164	6	541.05	258.753	6	811.168	268.057	6	996.783	205.638	6	1852.47	941.573	6
																0.943333	133.247	44.7545	6	551.74	263.149	6	831.826	273.31	6	1020.37	215.851	6	1899.08	966.97	6
																0.946667	134.049	48.9562	6	568.177	272.153	6	856.616	285.096	6	1050.49	225.646	6	1948.51	994.698	6
																0.95	137.787	47.4412	6	584.194	281.564	6	878.541	295.388	6	1071.85	230.313	6	1995.82	1020.1	6
																0.953333	140.749	46.345	6	597.582	288.675	6	902.766	307.661	6	1100.74	237.196	6	2046.15	1044.82	6
																0.956667	142.649	49.9943	6	612.316	296.552	6	928.39	316.523	6	1130.77	244.196	6	2102.25	1077.31	6
																0.96	147.011	48.9981	6	633.929	308.204	6	954.393	330.16	6	1159.4	254.73	6	2151.89	1111.99	6
																0.963333	150.514	51.393	6	646.122	313.796	6	982.487	343.714	6	1188.75	263.25	6	2209.84	1143.93	6
																0.966667	152.944	49.9534	6	663.598	324.743	6	1012.96	355.875	6	1219.21	270.381	6	2265.74	1179.19	6
																0.97	153.765	54.7952	6	686.17	336.116	6	1042.1	371.707	6	1253.13	285.843	6	2323.89	1213.58	6
																0.973333	159.132	51.8246	6	705.121	347.734	6	1076.05	387.319	6	1287.32	296.544	6	2391.78	1261.5	6
																0.976667	162.018	54.6727	6	725.791	358.805	6	1108.82	401.888	6	1322.47	303.534	6	2462.51	1309.09	6
																0.98	165.857	53.7422	6	748.424	373.432	6	1147.12	418.953	6	1362.46	318.725	6	2535.59	1356.57	6
																0.983333	171.245	56.7625	6	774.697	392.145	6	1184.29	436.483	6	1405.47	335.213	6	2612.55	1406.55	6
																0.986667	169.292	58.3401	6	800.479	409.223	6	1228.21	454.883	6	1453.79	353.715	6	2708.47	1474.23	6
																0.99	175.436	56.5131	6	828.498	422.818	6	1269.45	475.265	6	1504.46	372.514	6	2807.07	1546.63	6
																0.993333	177.172	57.5074	6	859.45	444.225	6	1314.86	493.224	6	1560.35	386.353	6	2932.03	1620.36	6
																0.996667	185.498	58.4563	6	894.729	465.088	6	1367.77	510.987	6	1632.09	414.253	6	3061.97	1688.94	6
																1	192.724	58.9781	6	938.204	493.004	6	1426.86	534.213	6	1717.6	447.879	6	3228.95	1754.74	6
																1.00333	195.898	63.6261	6	990.769	524.86	6	1507.76	560.623	6	1834.34	496.179	6	3466.74	1851.78	6
																1.00667	181.373	64.6559	6	985.876	525.983	6	1503.66	561.398	6	1849.28	524.745	6	3509.38	1856.46	6
																1.01	170.892	65.628	6	952.572	516.493	6	1464.04	563.411	6	1782.32	513.547	6	3436.32	1865.66	6
																1.01333	165.233	62.792	6	916.08	503.649	6	1408.76	559.032	6	1698.24	475.94	6	3310.21	1868.24	6
																1.01667	160.94	59.2869	6	888.273	488.006	6	1362.51	555.1	6	1628.93	438.449	6	3176.29	1851.26	6
																1.02	158.736	56.8563	6	866.587	472.597	6	1328.16	547.047	6	1586.95	420.276	6	3055.57	1802.1	6
																1.02333	159.281	52.5377	6	850.099	457.778	6	1305.95	538.325	6	1568.36	414.008	6	2963.81	1740.5	6
																1.02667	156.461	51.3322	6	834.478	441.143	6	1294.47	533.572	6	1558.5	411.377	6	2892.8	1663.68	6
																1.03	152.323	52.4231	6	818.997	427.823	6	1282.65	522.162	6	1548.04	408.444	6	2840.11	1588.79	6
																1.03333	149.513	53.2368	6	804.002	415.257	6	1274.38	521.909	6	1539.55	406.289	6	2800.72	1504.91	6
																1.03667	149.543	51.0276	6	791.339	406.74	6	1264.86	517.867	6	1534.71	406.054	6	2762.96	1434.11	6
																1.04	151.45	48.2048	6	784.328	402.653	6	1247.55	505.243	6	1526.33	402.653	6	2726.2	1376.57	6
																1.04333	149.624	48.6594	6	778.179	398.769	6	1232.34	495.345	6	1514.45	394.417	6	2697.01	1345.32	6
																1.04667	148.508	49.5056	6	776.912	398.477	6	1223.73	494.904	6	1499.98	386.593	6	2666.49	1321.52	6
																1.05	145.47	50.2657	6	773.205	397.364	6	1218.35	501.017	6	1482.91	381.884	6	2635.26	1298.83	6
																1.05333	143.53	50.9154	6	767.125	393.202	6	1211.8	498.623	6	1473.97	381.113	6	2606.02	1280.29	6
																1.05667	145.405	47.8739	6	757.356	385.989	6	1206.75	496.899	6	1470.5	380.235	6	2579.96	1262.85	6
																1.06	145.551	46.52	6	749	381.822	6	1201.12	493.931	6	1465.63	379.09	6	2569.51	1249.66	6
																1.06333	142.526	47.3176	6	745.003	378.727	6	1193.53	489.584	6	1455.77	379.653	6	2565.45	1242.49	6
																1.06667	138.837	50.7	6	743.129	377.822	6	1180.78	478.206	6	1444.13	383.803	6	2559.75	1242.74	6
																1.07	137.272	50.1019	6	740.44	378.789	6	1173.81	477.516	6	1434.75	385.811	6	2545.73	1237.55	6
																1.07333	141.387	46.2783	6	736.338	376.418	6	1167.31	476.377	6	1429.47	380.669	6	2532.61	1235.83	6
																1.07667	142.218	44.9568	6	730.134	369.956	6	1160.24	475.469	6	1425.52	376.661	6	2523.07	1242.37	6
																1.08	138.966	47.517	6	728.454	368.184	6	1157.79	479.624	6	1419.75	375.122	6	2515.14	1249.21	6
																1.08333	137.382	46.9852	6	727.347	369.476	6	1152.83	478.086	6	1414.24	370.217	6	2503.96	1244.52	6
																1.08667	138.59	44.4197	6	723.177	367.753	6	1145.43	477.276	6	1409.61	367.716	6	2494.21	1242.45	6
																1.09	140.158	42.191	6	717.428	365.483	6	1141.77	476.75	6	1405.16	368.074	6	2481.77	1236.21	6
																1.09333	136.541	42.7783	6	712.731	362.692	6	1140.98	480.066	6	1400.31	369.162	6	2469.79	1233.61	6
																1.09667	132.791	46.6221	6	709.032	359.783	6	1136.96	477.599	6	1393.59	368.805	6	2462.45	1234.63	6
																1.1	131.878	48.4057	6	705.919	356.798	6	1133.05	475.241	6	1387.05	370.109	6	2451.01	1227.01	6
																1.10333	133.737	46.277	6	706.351	358.065	6	1128.99	473.889	6	1383.22	370.394	6	2434.99	1214.15	6
																1.10667	131.139	47.369	6	705.37	359.409	6	1124.24	471.697	6	1379.88	368.092	6	2413.22	1198.18	6
																1.11	131.461	44.8537	6	704.138	358.746	6	1120.29	468.657	6	1374.87	365.346	6	2397.18	1192.96	6
																1.11333	130.925	44.259	6	702.654	358.564	6	1115.62	468.556	6	1369.98	364.517	6	2394.53	1200.04	6
																1.11667	132.084	45.1523	6	701.638	358.111	6	1112.97	472.478	6	1364.33	363.066	6	2384.84	1194.42	6
																1.12	129.204	46.6452	6	698.016	355.383	6	1107.16	470.314	6	1360.45	361.877	6	2376.43	1185.76	6
																1.12333	132.422	42.6114	6	694.261	351.83	6	1104.83	473.377	6	1355.91	361.058	6	2365.77	1172.81	6
																1.12667	133.72	42.2352	6	686.08	346.693	6	1099.95	471.972	6	1351.24	359.117	6	2357.35	1161.64	6
																1.13	132.211	42.4514	6	679.779	342.797	6	1097.24	468.898	6	1348.53	356.307	6	2351.4	1160.82	6
																1.13333	129.802	44.4735	6	679.259	342.296	6	1092.78	465.567	6	1345.29	355.41	6	2346.99	1159.78	6
																1.13667	127.774	46.742	6	683.358	345.026	6	1088.09	464.137	6	1341.68	353.222	6	2345.13	1150.17	6
																1.14	127.154	46.4448	6	683.482	348.267	6	1082.42	462.324	6	1336.57	353.814	6	2338.2	1142.51	6
																1.14333	127.76	45.1607	6	683.082	348.494	6	1079.13	459.654	6	1332.27	353.08	6	2324.92	1137.33	6
																1.14667	131.732	41.8	6	680.307	347.917	6	1075.34	457.149	6	1328.66	352.276	6	2310.51	1134.53	6
																1.15	127.397	45.5084	6	680.409	348.603	6	1071.19	454.906	6	1325.49	352.46	6	2298.74	1129.16	6
																1.15333	125.415	46.4039	6	677.044	344.971	6	1068.38	451.461	6	1322.83	351.381	6	2295.3	1122.1	6
																1.15667	123.488	47.683	6	670.317	338.494	6	1065.97	448.934	6	1318.02	349.679	6	2291.23	1123.03	6
																1.16	123.089	48.5309	6	666.418	335.607	6	1062.1	446.416	6	1315.81	348.654	6	2282.44	1126.68	6
																1.16333	125.856	44.8321	6	664.322	333.737	6	1054.6	445.289	6	1315.33	348.61	6	2281.22	1125.36	6
																1.16667	129.778	42.8492	6	662.028	334.043	6	1049.39	445.471	6	1311.41	346.61	6	2280.76	1119.61	6
																1.17	125.667	44.91	6	662.135	333.088	6	1052.43	452.624	6	1306.62	346.102	6	2269.59	1113.65	6
																1.17333	121.917	47.0574	6	658.788	333.124	6	1054.69	456.593	6	1302.48	344.99	6	2257.29	1111.29	6
																1.17667	124.484	43.1339	6	655.266	330.707	6	1051.53	452.85	6	1297.16	341.274	6	2252.85	1113.36	6
																1.18	122.623	43.7377	6	652.57	326.159	6	1046.92	450.332	6	1293.74	337.812	6	2251.39	1112.77	6
																1.18333	120.125	44.0894	6	647.877	322.618	6	1042.78	447.16	6	1292.25	338.207	6	2249.42	1109.01	6
																1.18667	119.918	44.4529	6	647.173	325.054	6	1041.63	446.377	6	1289.25	338.621	6	2245.38	1108.39	6
																1.19	119.771	42.5777	6	647.314	326.348	6	1042.53	451.573	6	1285.89	338.964	6	2237.82	1111.08	6
																1.19333	120.3	42.8658	6	646.818	326.073	6	1040.28	447.903	6	1284.2	338.755	6	2230.73	1110.65	6
																1.19667	122.333	41.5639	6	648.22	326.873	6	1036.15	447.245	6	1280.05	337.91	6	2222.2	1111.45	6
																1.2	120.362	42.2316	6	646.698	326.503	6	1034.3	450.078	6	1274.08	338.391	6	2219.42	1113.35	6
																1.20333	118.329	44.7937	6	645.582	325.736	6	1030.41	446.43	6	1269.3	340.427	6	2222.3	1114.11	6
																1.20667	118.122	45.7608	6	640.162	322.056	6	1027.38	442.633	6	1269.23	339.785	6	2220.27	1101.6	6
																1.21	117.604	44.4935	6	639.558	321.187	6	1023.74	440.355	6	1269.6	337.187	6	2213.9	1085.11	6
																1.21333	121.021	40.8528	6	636.895	319.986	6	1018.14	441.477	6	1271.7	333.397	6	2203.87	1069.06	6
																1.21667	121.941	39.5039	6	636.859	320.017	6	1014.39	439.791	6	1272.54	330.118	6	2194.26	1064.05	6
																1.22	118.164	42.2936	6	636.203	322.748	6	1014.44	442.491	6	1267.63	329.474	6	2185.11	1066.66	6
																1.22333	116.039	44.6767	6	632.711	321.036	6	1013.32	439.28	6	1263.34	329.291	6	2179.18	1070.9	6
																1.22667	116.09	45.758	6	628.614	316.532	6	1014.05	441.778	6	1259.62	331.294	6	2178.03	1072.76	6
																1.23	113.604	46.9273	6	627.546	316.562	6	1010.34	438.815	6	1254.25	332.646	6	2180.64	1078.26	6
																1.23333	117.392	43.0931	6	626.749	314.704	6	1008.08	436.318	6	1250.07	332.664	6	2182.2	1074.13	6
																1.23667	118.49	41.7812	6	628.668	316.95	6	1004.27	435.455	6	1248.48	331.337	6	2174.79	1067.08	6
																1.24	117.054	41.8668	6	633.461	320.536	6	1001.82	432.597	6	1246.5	329.169	6	2163.14	1066.38	6
																1.24333	115.528	42.7078	6	634.129	320.957	6	999.949	430.397	6	1243.64	327.549	6	2152.78	1060.67	6
																1.24667	113.25	44.7254	6	626.104	316.025	6	997.545	427.96	6	1241.18	328.343	6	2145.84	1053.89	6
																1.25	113.748	44.4185	6	623.287	315.001	6	995.1	426.408	6	1242.08	326.999	6	2139.64	1046.18	6
																1.25333	116.669	40.7637	6	625.419	316.593	6	996.401	433.484	6	1240.14	326.166	6	2134.21	1036.62	6
																1.25667	115.979	41.8662	6	626.275	319.634	6	995.87	439.108	6	1235.03	324.799	6	2128.88	1026.53	6
																1.26	118.875	39.8817	6	628.529	321.729	6	992.465	437.978	6	1231.88	324.365	6	2121.77	1021.63	6
																1.26333	118.306	39.6753	6	626.448	320.57	6	990.036	436.452	6	1231.15	324.662	6	2115.05	1025.1	6
																1.26667	115.82	40.7557	6	622.113	316.51	6	987.032	433.268	6	1230.65	324.224	6	2112.08	1027.98	6
																1.27	114.642	42.4719	6	617.074	312.15	6	985.314	430.758	6	1229.14	322.118	6	2118.18	1031.73	6
																1.27333	112.308	44.3442	6	615.229	309.946	6	983.612	428.037	6	1227.9	320.899	6	2116.95	1028.46	6
																1.27667	116.559	40.2824	6	613.836	306.895	6	980.719	423.328	6	1226.67	320.58	6	2107.74	1021.67	6
																1.28	113.672	41.7576	6	612.892	306.986	6	975.895	422.029	6	1226.82	320.563	6	2101.5	1016.79	6
																1.28333	115.962	40.4011	6	612.14	306.55	6	971.762	418.318	6	1226.06	319.185	6	2099.98	1014.93	6
																1.28667	112.423	43.6235	6	608.425	305.224	6	969.635	416.24	6	1223.9	317.96	6	2094.78	1005.73	6
																1.29	112.344	43.5197	6	605.412	303.138	6	971.812	420.782	6	1219.56	314.8	6	2087.17	1001.44	6
																1.29333	112.498	44.1522	6	604.374	302.509	6	974.447	425.272	6	1220.3	312.942	6	2081.5	1006.82	6
																1.29667	114.249	41.7558	6	606.194	301.829	6	975.642	428.055	6	1221.44	309.856	6	2085.95	1012.7	6
																1.3	113.88	40.7001	6	604.8	300.883	6	971.992	427.323	6	1218.46	310.415	6	2088.36	1007.18	6
																1.30333	115.952	39.7183	6	602.929	302	6	972.224	430.364	6	1214.62	318.123	6	2081.34	1001.44	6
																1.30667	113.066	41.0853	6	602.61	302.938	6	969.592	427.466	6	1209.86	326.068	6	2075.93	1003.63	6
																1.31	112.184	40.8513	6	597.306	300.612	6	967.376	425.182	6	1205.47	324.183	6	2073.46	1005.25	6
																1.31333	110.325	43.9106	6	595.669	298.77	6	963.963	423.292	6	1202.97	319.983	6	2070.61	1006.72	6
																1.31667	111.946	41.877	6	595.474	299.838	6	961.593	422.7	6	1201.28	316.064	6	2067.38	1008.62	6
																1.32	112.465	39.7512	6	594.561	299.579	6	963.242	428.291	6	1201.77	314.602	6	2063.9	1009.99	6
																1.32333	112.22	40.6908	6	591.5	297.903	6	959.899	423.43	6	1201.01	313.615	6	2060.32	1007	6
																1.32667	111.859	39.9614	6	593.585	297.655	6	956.538	421.578	6	1200.14	314.004	6	2053.96	998.374	6
																1.33	109.438	42.8801	6	594.887	299.593	6	952.389	416.823	6	1199.53	312.863	6	2047.65	993.465	6
																1.33333	110.571	42.9946	6	596.905	301.082	6	949.514	413.501	6	1198.53	311.933	6	2045.23	994.92	6
																1.33667	111.328	39.9071	6	594.265	299.521	6	945.375	410.837	6	1198.17	312.366	6	2046.36	996.322	6
																1.34	109.9	40.6506	6	591.649	296.187	6	943.525	409.107	6	1196.39	312.12	6	2049.44	1001.69	6
																1.34333	111.959	38.8548	6	588.585	294.157	6	944.504	412.072	6	1192.53	312.398	6	2050.06	1000.42	6
																1.34667	111.697	38.4117	6	588.904	293.614	6	943.121	411.193	6	1189.83	313.386	6	2048.02	1000.47	6
																1.35	109.504	39.4568	6	588.1	292.334	6	945.753	417.527	6	1188.24	312.142	6	2038.88	999.099	6
																1.35333	108.507	40.2152	6	586.341	293.376	6	946.077	423.469	6	1185.34	311.717	6	2027.23	987.111	6
																1.35667	107.882	41.8312	6	585.879	292.794	6	942.172	422.278	6	1182.54	311.703	6	2021.49	972.112	6
																1.36	106.874	43.4664	6	584.762	290.221	6	942.804	421.626	6	1181.68	310.282	6	2013.43	960.259	6
																1.36333	111.494	38.3698	6	580.186	287.653	6	945.071	423.947	6	1182.46	308.011	6	2009.22	955.506	6
																1.36667	112.27	38.7035	6	577.432	285.87	6	942.725	420.617	6	1186.33	305.095	6	2005.78	944.127	6
																1.37	109.541	39.5035	6	576.296	286.489	6	945.158	423.411	6	1187.75	304.316	6	2002.96	934.043	6
																1.37333	107.864	39.9794	6	578.078	288.778	6	942.545	420.05	6	1184.61	306.637	6	2004.28	945.825	6
																1.37667	105.447	43.4428	6	583.158	293.144	6	939.495	417.537	6	1181.26	306.837	6	2000.92	954.682	6
																1.38	107.243	39.2961	6	585.032	292.549	6	935.375	414.889	6	1175.65	307.22	6	1999.93	963.441	6
																1.38333	108.572	38.0348	6	580.763	289.052	6	933.349	411.74	6	1171.49	307.68	6	2001.34	970.94	6
																1.38667	111.154	35.8414	6	579.051	288.17	6	931.112	410.365	6	1170.03	307.738	6	2001.77	977.086	6
																1.39	108.776	37.6103	6	581.088	290.535	6	927.375	407.881	6	1169.13	306.851	6	1997.48	974.02	6
																1.39333	108.17	39.0765	6	580.845	290.045	6	925.365	406.277	6	1168.16	306.34	6	1994.87	962.145	6
																1.39667	104.716	43.7676	6	578.987	286.808	6	930.308	413.088	6	1168.92	305.43	6	1989.54	947.946	6
																1.4	104.674	44.8799	6	572.13	283.657	6	934.169	419.931	6	1167.27	303.46	6	1984.9	937.007	6
																1.40333	108.736	38.8109	6	571.929	285.382	6	935.164	422.946	6	1167.32	302.703	6	1977.98	927.288	6
																1.40667	109.9	36.5427	6	572.938	285.139	6	933.87	421.955	6	1167.05	301.601	6	1975.4	930.523	6
																1.41	112.831	35.8477	6	573.202	285.022	6	934.624	424.326	6	1166.55	301.125	6	1976.68	933.495	6
																1.41333	108.262	38.6203	6	575.573	286.236	6	930.799	420.991	6	1166.31	301.342	6	1978.62	941.064	6
																1.41667	105.397	40.9556	6	575.89	285.945	6	927.523	421.643	6	1163.66	301.395	6	1978.37	949.798	6
																1.42	105.738	40.4407	6	573.478	284.579	6	928.528	426.002	6	1161.19	303.479	6	1979.24	958.511	6
																1.42333	103.096	43.302	6	570.526	284.041	6	925.552	422.24	6	1162.62	309.399	6	1984.38	963.308	6
																1.42667	105.429	40.075	6	570.822	283.011	6	923.248	419.042	6	1163.28	314.236	6	1985.35	956.945	6
																1.43	107.575	37.6665	6	570.893	283.413	6	920.598	416.137	6	1160.93	311.797	6	1979.71	941.229	6
																1.43333	107.529	38.2526	6	570.865	283.14	6	917.896	411.914	6	1156.33	309.114	6	1970	928.134	6
																1.43667	107.29	37.3722	6	570.139	283.785	6	912.552	404.671	6	1155.06	305.103	6	1962.48	922.082	6
																1.44	106.387	38.5389	6	568.393	283.77	6	903.178	393.459	6	1155.89	302.378	6	1959.67	922.466	6
																1.44333	103.659	41.8526	6	566.871	283.903	6	902.101	392.272	6	1153.49	302.291	6	1957.03	925.099	6
																1.44667	102.161	43.7435	6	566.558	283.358	6	904.472	398.444	6	1150.4	300.988	6	1953.4	936.028	6
																1.45	106.268	38.788	6	566.433	282.427	6	905.673	403.202	6	1147.17	300.607	6	1951.45	945.998	6
																1.45333	106.774	36.8821	6	565.112	280.698	6	902.354	400.545	6	1144.46	300.932	6	1949.46	953.748	6
																1.45667	104.567	38.3533	6	566.246	280.548	6	900.178	396.999	6	1144.88	300.683	6	1947.01	950.996	6
																1.46	104.374	40.1452	6	565.369	280.89	6	898.591	395.815	6	1142.31	300.084	6	1943.57	939.646	6
																1.46333	104.12	41.0438	6	563.306	282.557	6	897.377	394.399	6	1139.76	299.999	6	1939.17	929.755	6
																1.46667	101.565	42.0312	6	563.292	281.62	6	898.916	400.706	6	1140.29	297.876	6	1934.12	920.529	6
																1.47	101.954	43.7764	6	562.957	281.756	6	895.713	397.187	6	1141.67	297.428	6	1928.12	914.714	6
																1.47333	106.196	37.6707	6	561.251	280.124	6	893.369	393.671	6	1140.62	295.792	6	1923.3	914.393	6
																1.47667	107.342	34.7638	6	560.835	280.862	6	892.99	391.969	6	1137.49	295.101	6	1919.88	906.799	6
																1.48	108.636	35.5585	6	564.136	284.237	6	898.073	396.924	6	1136.3	294.418	6	1920.03	906.998	6
																1.48333	107.638	35.3778	6	562.625	281.794	6	900.061	402.568	6	1135.3	295.279	6	1922.72	913.29	6
																1.48667	103.49	39.1843	6	562.818	282.344	6	897.935	401.757	6	1135.31	293.08	6	1921.85	913.459	6
																1.49	102.322	42.5059	6	562.689	285.204	6	897.094	406.749	6	1133.93	292.462	6	1919.09	912.32	6
																1.49333	104.033	40.6134	6	561.78	286.911	6	891.88	403.413	6	1131.92	293.739	6	1912.24	903.452	6
																1.49667	103.969	40.3814	6	559.396	283.546	6	888.521	400.672	6	1129.71	294.622	6	1902.68	894.206	6
																1.5	105.892	36.8042	6	559.176	281.276	6	888.317	400.278	6	1128.1	293.014	6	1898	893.281	6
																1.50333	102.452	39.0453	6	557.701	280.513	6	891.884	404.658	6	1127.51	292.847	6	1894.46	886.106	6
																1.50667	102.727	39.5155	6	556.537	279.948	6	890.708	401.866	6	1126.11	293.016	6	1896.52	883.017	6
																1.51	105.006	35.1761	6	557.852	278.782	6	889.924	401.081	6	1125.64	292.189	6	1900.8	880.486	6
																1.51333	107.021	36.0417	6	556.941	277.726	6	893.551	407.289	6	1128.93	295.16	6	1902.14	885.51	6
																1.51667	103.93	37.0237	6	556.182	277.446	6	894.502	410.043	6	1131.21	299.103	6	1901.73	885.426	6
																1.52	102.029	39.6858	6	554.47	275.17	6	893.651	406.072	6	1130.6	298.119	6	1899.38	887.421	6
																1.52333	102.467	39.2142	6	553.741	274.855	6	890.337	400.641	6	1129.21	296.82	6	1898.4	887.653	6
																1.52667	101.371	41.0032	6	552.811	275.026	6	886.543	395.765	6	1127.61	295.245	6	1893.64	880.972	6
																1.53	103.365	38.0307	6	554.502	276.379	6	884.002	392.104	6	1125.86	295.141	6	1886.73	875.84	6
																1.53333	105.513	36.4224	6	552.066	274.47	6	880.047	386.599	6	1123.87	293.851	6	1882.54	873.482	6
																1.53667	102.866	38.6616	6	552.622	273.962	6	874.962	382.015	6	1121.4	292.729	6	1877.07	867.427	6
																1.54	102.974	38.5518	6	554.103	273.771	6	872.148	381.628	6	1119.28	291.725	6	1876.34	867.29	6
																1.54333	102.015	41.3662	6	555.142	274.771	6	873.347	384.739	6	1118.3	289.949	6	1874.69	868.032	6
																1.54667	105.521	37.1823	6	554.079	276.023	6	871.278	384.284	6	1118.09	287.375	6	1875.52	874.291	6
																1.55	106.732	35.8542	6	553.482	275.997	6	872.404	388.785	6	1118.84	286.13	6	1878.72	879.016	6
																1.55333	104.172	37.0678	6	550.999	276.682	6	870.805	386.247	6	1118.17	285.132	6	1879.72	877.594	6
																1.55667	103.431	38.5656	6	548.118	274.192	6	870.625	385.136	6	1116.44	284.941	6	1877.29	878.25	6
																1.56	101.892	39.5926	6	548.88	273.053	6	873.098	389.642	6	1112.3	285.623	6	1873.12	874.577	6
																1.56333	104.467	35.3958	6	547.938	270.435	6	874.982	394.007	6	1108.63	287.452	6	1868.25	867.742	6
																1.56667	107.124	34.8775	6	547.123	270.694	6	874.774	393.535	6	1109.18	291.437	6	1865.05	866.738	6
																1.57	103.298	37.3098	6	547.534	272.409	6	875.551	398.357	6	1111.5	295.301	6	1863.43	866.247	6
																1.57333	102.104	38.8774	6	546.63	272.249	6	873.473	397.377	6	1108.46	292.948	6	1863.35	862.601	6
																1.57667	99.7404	41.2945	6	546.039	272.462	6	875.074	400.316	6	1105.41	293.82	6	1864.26	862.515	6
																1.58	103.335	35.6035	6	543.016	270.074	6	872.078	396.555	6	1105.32	294.608	6	1867.79	869.797	6
																1.58333	103.404	34.758	6	541.669	270.016	6	869.619	392.782	6	1104.66	293.765	6	1865.86	878.104	6
																1.58667	100.541	40.1981	6	541.246	267.971	6	868.205	389.33	6	1103.57	289.511	6	1860.94	876.986	6
																1.59	99.1322	39.7302	6	541.126	266.895	6	865.624	385.746	6	1101.84	283.4	6	1855.26	864.104	6
																1.59333	102.23	36.7173	6	541.376	267.466	6	863.869	383.684	6	1101.71	280.907	6	1854.69	855.544	6
																1.59667	102.809	39.1026	6	542.938	269.555	6	865.284	388.428	6	1100.71	282.179	6	1855.02	856.757	6
																1.6	101.906	39.1395	6	540.355	266.724	6	866.069	391.792	6	1098.7	282.796	6	1855.49	863.926	6
																1.60333	100.681	39.7418	6	539.505	266.924	6	862.502	389.563	6	1097.12	283.726	6	1852.89	865.847	6
																1.60667	100.142	40.3175	6	537.586	265.502	6	859.258	387.007	6	1096.23	283.184	6	1853.31	861.918	6
																1.61	98.6761	41.2829	6	535.93	263.99	6	857.803	383.46	6	1094.27	282.633	6	1850.93	849.287	6
																1.61333	98.3676	42.2793	6	535.176	265.28	6	857.173	382.802	6	1094.79	282.609	6	1847.71	838.049	6
																1.61667	97.0572	43.8571	6	535.586	266.726	6	858.784	388.584	6	1094.25	282.915	6	1845.81	841.088	6
																1.62	99.2807	38.464	6	535.651	267.222	6	856.528	386.18	6	1094.04	282.424	6	1838.77	852.77	6
																1.62333	103.278	35.9977	6	542.637	271.593	6	853.172	384.386	6	1094.64	282.721	6	1834.33	860.7	6
																1.62667	100.347	41.1074	6	542.688	271.87	6	850.857	381.693	6	1094.15	281.831	6	1834.95	859.445	6
																1.63	98.0032	42.1265	6	541.362	270.654	6	848.797	376.991	6	1092.87	281.708	6	1835.68	855.783	6
																1.63333	97.253	41.6483	6	542.091	271.144	6	846.222	374.216	6	1090.17	280.036	6	1834.48	846.515	6
																1.63667	99.4882	37.9263	6	539.453	270.326	6	844.708	374.248	6	1089.3	280.812	6	1835.81	843.209	6
																1.64	94.729	39.7827	6	537.078	269.468	6	849.091	381.281	6	1089.18	280.761	6	1831.27	844.63	6
																1.64333	99.0725	35.926	6	536.379	269.253	6	850.1	384.049	6	1088.31	281.996	6	1823.59	844.588	6
																1.64667	100.275	37.0278	6	539.465	269.369	6	849.738	382.3	6	1090.36	285.912	6	1820.86	836.119	6
																1.65	98.6584	38.2041	6	539.834	268.492	6	852.352	387.148	6	1092.52	289.538	6	1822.55	834.862	6
																1.65333	97.7888	37.0749	6	537.395	268.529	6	854.122	391.463	6	1091.41	288.341	6	1820.79	836.367	6
																1.65667	97.2228	37.6224	6	532.671	264.629	6	850.385	387.819	6	1089.4	286.519	6	1819.31	835.544	6
																1.66	96.2886	38.9336	6	532.496	264.067	6	848.172	383.477	6	1087.46	283.749	6	1816.96	827.863	6
																1.66333	97.8643	37.9667	6	531.018	264.477	6	847.825	382.845	6	1087.59	282.447	6	1814.56	827.989	6
																1.66667	98.6968	39.4115	6	530.779	263.92	6	849.521	388.708	6	1087.71	282.295	6	1810.35	828.767	6
																1.67	99.8481	36.1917	6	530.398	263.751	6	851.666	393.671	6	1083.15	281.765	6	1810.19	824.506	6
																1.67333	96.6753	39.7271	6	530.343	263.442	6	855.792	397.914	6	1080.02	281.215	6	1811.41	819.867	6
																1.67667	94.141	42.2962	6	527.332	263.89	6	854.327	393.003	6	1081.27	279.052	6	1811.89	820.505	6
																1.68	95.8829	40.5918	6	527.654	263.224	6	851.193	388.985	6	1080.99	278.501	6	1811.88	821.067	6
																1.68333	98.9432	36.6539	6	530.028	263.765	6	847.497	385.366	6	1080.38	276.569	6	1809	822.495	6
																1.68667	98.9062	35.6572	6	527.986	264.589	6	846.398	384.732	6	1080.53	275.359	6	1803.35	825.419	6
																1.69	96.8179	39.8002	6	531.621	266.737	6	849.087	389.41	6	1081	276.617	6	1795.84	829.351	6
																1.69333	99.2428	36.6553	6	530.83	265.45	6	847.287	386.449	6	1080.99	280.39	6	1793.78	829.188	6
																1.69667	100.296	37.0253	6	526.664	262.046	6	843.688	381.722	6	1081.11	286.257	6	1793.83	823.601	6
																1.7	102.877	36.7204	6	526.137	261.752	6	841.299	380.453	6	1078.74	283.749	6	1794.28	818.132	6
																1.70333	99.9302	36.8969	6	528.365	263.842	6	836.585	378.419	6	1074	280.735	6	1791.64	816.99	6
																1.70667	99.3803	40.9654	6	527.964	264.13	6	833.271	376.294	6	1071.83	279.918	6	1791.14	824.365	6
																1.71	98.036	39.1938	6	527.429	262.666	6	832.004	375.624	6	1071.72	278.815	6	1795.22	829.661	6
																1.71333	100.834	38.8451	6	529.247	262.902	6	835.21	381.99	6	1072.59	276.683	6	1799.98	833.682	6
																1.71667	102.351	34.2279	6	524.631	260.97	6	838.846	386.769	6	1071.95	274.572	6	1798.36	832.934	6
																1.72	103.154	35.1091	6	524.924	261.204	6	838.374	384.282	6	1075.11	279.796	6	1795.1	829.594	6
																1.72333	100.03	36.6044	6	524.99	261.921	6	835.129	382.071	6	1076.5	287.501	6	1790.54	820.581	6
																1.72667	99.4986	38.3677	6	523.531	262.189	6	833.423	381.243	6	1074.94	288.032	6	1785.68	814.532	6
																1.73	98.7694	39.4138	6	521.502	261.484	6	837.519	386.154	6	1075.19	286.601	6	1783.35	816.441	6
																1.73333	97.687	41.457	6	523.241	262.271	6	838.997	390.573	6	1074.66	284.836	6	1783.63	818.729	6
																1.73667	96.0546	37.7062	6	523.137	262.378	6	835.34	385.745	6	1073.69	281.558	6	1789.11	822.546	6
																1.74	95.3395	38.2905	6	526.856	265.752	6	829.936	379.867	6	1074.35	276.405	6	1787.14	823.211	6
																1.74333	93.1116	39.7189	6	527.35	266.443	6	822.239	369.056	6	1074.29	273.072	6	1782.85	827.506	6
																1.74667	93.6164	40.2695	6	524.477	263.308	6	821.889	368.054	6	1072.67	272.066	6	1781.72	835.948	6
																1.75	92.9912	41.0248	6	520.819	260.852	6	822.555	371.61	6	1070.32	272.901	6	1778.63	832.535	6
																1.75333	94.9141	40.2903	6	525.44	264.878	6	822.019	370.192	6	1068.35	274.741	6	1770.42	818.599	6
																1.75667	95.5781	37.9043	6	524.154	262.827	6	825.986	375.286	6	1067.74	275.576	6	1765.09	805.382	6
																1.76	98.8932	36.264	6	522.964	260.057	6	829.196	379.76	6	1065.86	276.486	6	1761.41	799.1	6
																1.76333	96.8309	36.8083	6	521.655	259.787	6	830.12	378.842	6	1063.74	275.867	6	1762.68	798.681	6
																1.76667	94.329	38.616	6	522.101	258.832	6	834.142	385.504	6	1062.76	274.867	6	1766.69	797.151	6
																1.77	93.6581	39.643	6	524.922	261.37	6	835.434	388.236	6	1060.4	274.557	6	1772.51	800.235	6
																1.77333	92.9357	41.1845	6	526.384	263.667	6	834.195	385.858	6	1060.32	274.133	6	1775.43	803.769	6
																1.77667	93.9381	40.5871	6	525.041	262.651	6	832.318	382.214	6	1059.93	274.144	6	1768.77	801.036	6
																1.78	95.8267	36.6647	6	522.998	260.691	6	828.563	378.569	6	1060.94	272.9	6	1757.5	788.936	6
																1.78333	97.608	35.6331	6	521.374	258.638	6	826.01	376.699	6	1060.53	272.108	6	1751.89	780.744	6
																1.78667	96.6037	35.5673	6	520.665	259.069	6	826.106	379.662	6	1058.42	271.169	6	1756.1	789.382	6
																1.79	97.1318	34.7363	6	521.889	262.083	6	823.157	376.241	6	1058.33	272.441	6	1758.96	796.853	6
																1.79333	93.7306	38.9539	6	522.72	261.091	6	823.439	375.501	6	1057.8	272.982	6	1764.59	800.259	6
																1.79667	92.7907	39.3389	6	521.979	258.761	6	826.757	381.718	6	1057.32	271.458	6	1764.72	798.515	6
																1.8	91.3735	42.3376	6	520.915	258.74	6	830.647	386.627	6	1060	275.399	6	1759.12	802.787	6
																1.80333	92.3277	40.9712	6	521.51	259.344	6	827.823	382.931	6	1063.02	284.57	6	1758.69	810.706	6
																1.80667	95.2414	35.9712	6	520.032	258.55	6	824.086	379.287	6	1063.39	286.365	6	1758.47	810.679	6
																1.81	95.0941	36.5258	6	516.748	256.554	6	820.466	376.062	6	1061.89	284.142	6	1758.93	807.994	6
																1.81333	96.788	35.8126	6	516.938	256.278	6	816.713	374.871	6	1060.17	280.452	6	1753.69	797.216	6
																1.81667	98.038	35.5484	6	518.679	257.818	6	812.636	373.973	6	1059.82	277.291	6	1747.04	783.531	6
																1.82	96.9866	35.2684	6	520.043	259.688	6	810.413	374.167	6	1058.04	275.538	6	1743.64	777.832	6
																1.82333	93.7439	38.1513	6	521.071	260.7	6	812.574	379.411	6	1053.91	272.261	6	1740.17	778.602	6
																1.82667	92.5331	39.1166	6	518.794	259.627	6	816.055	382.497	6	1048.08	270.41	6	1739.12	775.753	6
																1.83	95.7507	35.5599	6	516.341	257.969	6	813.148	378.512	6	1045.52	269.986	6	1738.62	776.746	6
																1.83333	98.085	34.5143	6	515.626	255.674	6	811.088	373.893	6	1047.34	269.428	6	1742	783.609	6
																1.83667	95.5269	35.4627	6	512.621	252.741	6	811.32	371.396	6	1050.53	270.545	6	1748.68	790.42	6
																1.84	94.6338	35.9549	6	505.37	248.272	6	810.616	368.057	6	1051	269.868	6	1754.78	793.609	6
																1.84333	95.4309	34.6337	6	503.133	249.347	6	810.649	366.481	6	1050.51	269.872	6	1756.35	793.583	6
																1.84667	94.7417	36.6069	6	503.95	248.229	6	811.407	369.413	6	1049.49	269.813	6	1753.39	793.887	6
																1.85	95.2117	35.9626	6	504.894	248.638	6	807.559	366.783	6	1047	268.458	6	1743.23	790.151	6
																1.85333	96.3698	33.4784	6	508.01	252.452	6	804.589	366.942	6	1046.3	268.149	6	1738.48	790.412	6
																1.85667	97.3841	33.9307	6	512.914	257.513	6	805.01	370.091	6	1045.16	269.192	6	1735.72	790.797	6
																1.86	95.3567	35.5119	6	515.429	259.973	6	804.351	368.396	6	1044.05	269.632	6	1733.53	792.595	6
																1.86333	94.0576	36.8549	6	511.253	253.946	6	808.098	373.095	6	1043.55	269.643	6	1735.18	787.762	6
																1.86667	93.2993	38.1518	6	511.411	252.539	6	807.54	370.74	6	1041.04	268.684	6	1735.04	775.213	6
																1.87	95.7157	33.8004	6	512.461	254.437	6	807.409	368.501	6	1038.34	268.425	6	1729.24	766.399	6
																1.87333	95.9642	35.3395	6	509.943	252.528	6	807.241	369.365	6	1037.23	267.759	6	1722.82	760.592	6
																1.87667	94.6569	35.0501	6	508.557	252.698	6	811.947	373.956	6	1036.74	268.626	6	1717.08	760.515	6
																1.88	93.641	36.2152	6	509.778	253.506	6	811.4	369.559	6	1037.77	266.905	6	1714.33	761.053	6
																1.88333	92.3239	36.5199	6	510.525	253.977	6	809.237	367.082	6	1038.99	265.402	6	1715.45	761.488	6
																1.88667	94.1205	36.153	6	512.607	255.313	6	805.875	366.837	6	1039.74	264.528	6	1717.93	761.335	6
																1.89	95.9715	34.532	6	511.976	254.039	6	808.895	373.087	6	1042.64	268.646	6	1720.54	760.642	6
																1.89333	96.1042	34.271	6	509.087	251.144	6	810.854	377.405	6	1047.18	280.036	6	1721.76	758.78	6
																1.89667	97.2729	33.6445	6	506.246	250.35	6	807.846	373.876	6	1048.4	285.094	6	1720.46	756.741	6
																1.9	93.7146	34.9765	6	506.231	249.469	6	808.89	371.939	6	1047.66	282.196	6	1717.89	752.929	6
																1.90333	92.8161	35.9049	6	505.221	247.088	6	810.412	375.049	6	1044.25	277.469	6	1718.02	759.155	6
																1.90667	93.4693	35.6685	6	505.966	248.147	6	808.178	372.507	6	1041.34	271.256	6	1716.54	759.617	6
																1.91	92.2955	38.727	6	507.946	250.557	6	805.937	371.408	6	1040.81	267.887	6	1717.31	758.36	6
																1.91333	91.0343	37.8852	6	509.17	251.199	6	804.614	375.183	6	1042.76	264.309	6	1717.17	757.851	6
																1.91667	95.0725	34.9032	6	511.473	252.126	6	800.845	371.554	6	1045.31	261.73	6	1713.73	759.009	6
																1.92	91.9623	39.1125	6	511.192	252.699	6	803.35	375.693	6	1043.02	261.267	6	1707.05	758.353	6
																1.92333	91.3073	38.6027	6	512.199	254.544	6	805.623	382.126	6	1039.43	263.511	6	1703.13	759.528	6
																1.92667	92.201	35.7848	6	510.844	254.566	6	807.198	385.191	6	1035.71	264.327	6	1707.04	766.403	6
																1.93	93.4381	35.2797	6	507.148	251.751	6	805.953	381.578	6	1034.51	265.703	6	1711.84	772.09	6
																1.93333	94.1018	36.0714	6	505.109	249.278	6	803.372	377.905	6	1031.99	264.86	6	1716.72	773.993	6
																1.93667	93.3964	35.2742	6	500.894	247.23	6	801.156	374.177	6	1030.41	263.977	6	1714.23	769.011	6
																1.94	90.7921	38.0128	6	501.676	247.518	6	798.375	370.932	6	1029.78	264.837	6	1708.34	760.762	6
																1.94333	91.3638	37.899	6	508.882	252.853	6	797.729	370.328	6	1029.69	265.81	6	1702.33	751.795	6
																1.94667	88.8332	40.8806	6	507.509	253.231	6	799.25	373.498	6	1029.03	264.763	6	1694.83	743.681	6
																1.95	91.122	37.0527	6	508.425	254.323	6	798.596	371.188	6	1025.79	263.16	6	1695.98	749.9	6
																1.95333	92.0547	35.8689	6	506.267	254.968	6	798.212	371.814	6	1023.85	262.263	6	1699.1	756.576	6
																1.95667	93.5279	35.3541	6	506.876	253.083	6	800.285	378.513	6	1024.87	261.889	6	1702.38	763.701	6
																1.96	91.6697	37.6586	6	506.207	250.011	6	802.316	383.343	6	1026.47	261.337	6	1701.97	770.803	6
																1.96333	90.7288	38.8981	6	505.42	250.152	6	799.938	379.282	6	1027.1	261.411	6	1698.8	768.113	6
																1.96667	90.2732	40.1978	6	503.826	250.074	6	797.164	375.199	6	1026.83	260.788	6	1697.35	756.35	6
																1.97	93.4495	36.6598	6	502.517	249.622	6	795.361	371.353	6	1024.81	260.41	6	1694.95	745.834	6
																1.97333	95.3105	35.5174	6	499.633	247.495	6	794.474	368.059	6	1025.35	260.444	6	1691.99	737.413	6
																1.97667	91.7952	37.4671	6	499.999	246.67	6	793.914	365.734	6	1027.38	262.496	6	1690.37	734.983	6
																1.98	94.2435	34.8167	6	496.256	243.783	6	794.635	365.242	6	1032.08	270.189	6	1688.36	736.325	6
																1.98333	90.9583	38.7867	6	494.913	244.881	6	798.511	369.894	6	1035.27	274.073	6	1685.03	737.817	6
																1.98667	92.258	36.4378	6	496.308	245.694	6	794.405	366.292	6	1034.38	275.141	6	1684.9	745.132	6
																1.99	93.2137	32.8314	6	498.21	247.199	6	788.267	362.59	6	1030.96	274.841	6	1685.27	752.363	6
																1.99333	91.3451	36.5802	6	501.853	249.476	6	781.452	360.548	6	1027.29	271.03	6	1684.68	752.475	6
																1.99667	92.5073	34.9832	6	499.963	248.553	6	778.417	358.019	6	1024.46	266.098	6	1682.9	750.923	6
																2	91.3531	37.1193	6	500.71	250.92	6	779.759	357.05	6	1022.96	263.278	6	1681.25	741.495	6
																2.00333	92.5656	34.9165	6	501.389	250.21	6	783.388	361.602	6	1022.5	262.778	6	1682.97	737.593	6
																2.00667	93.6507	34.7399	6	497.141	247.369	6	787.326	364.804	6	1021.99	263.631	6	1683.13	735.989	6
																2.01	91.2939	36.3004	6	495.896	245.882	6	790.441	368.099	6	1024.12	265.441	6	1675.96	731.477	6
																2.01333	89.5273	39.1411	6	494.746	246.212	6	790.069	365.728	6	1023.34	265.642	6	1675.89	730.581	6
																2.01667	92.367	35.8153	6	494.772	246.492	6	788.019	362.983	6	1023.22	263.236	6	1675.97	730.271	6
																2.02	93.3616	32.3369	6	498.717	248.111	6	784.914	359.327	6	1021.98	262.677	6	1675.86	729.359	6
																2.02333	96.4732	31.7041	6	499.816	249.858	6	782.539	357.919	6	1023.91	266.173	6	1671.76	723.949	6
																2.02667	92.9246	35.0558	6	497.142	248.597	6	783.682	363.87	6	1026.7	270.564	6	1671.79	731.72	6
																2.03	91.8004	36.0509	6	497.211	248.399	6	783.616	361.228	6	1028.11	266.814	6	1676.57	736.13	6
																2.03333	91.2028	37.1094	6	498.177	248.715	6	783.244	358.142	6	1027.54	263.823	6	1681.47	742.082	6
																2.03667	89.686	38.7031	6	499.703	250.702	6	785.186	361.471	6	1025.06	263.962	6	1685.45	748.837	6
																2.04	91.3463	38.7395	6	498.909	250.164	6	781.822	362.31	6	1021.32	265.076	6	1687.38	756.769	6
																2.04333	92.1691	35.3442	6	496.417	250.211	6	784.487	367.16	6	1018.51	266.633	6	1687.21	765.225	6
																2.04667	92.0885	36.1265	6	494.28	246.963	6	784.447	366.54	6	1017.77	267.865	6	1680.64	765.93	6
																2.05	95.5406	33.1495	6	491.928	244.727	6	789.06	373.019	6	1017.03	266.457	6	1675.14	754.876	6
																2.05333	93.9384	35.7348	6	490.459	243.321	6	791.185	375.805	6	1017.29	265.239	6	1672.7	740.214	6
																2.05667	89.463	37.6822	6	488.797	242.838	6	788.804	372.021	6	1016.63	263.144	6	1672.87	739.948	6
																2.06	86.4561	42.728	6	490.93	244.763	6	785.642	368.066	6	1014.91	260.391	6	1671.8	740.628	6
																2.06333	89.0519	40.296	6	491.782	247.669	6	782.294	364.215	6	1012.02	260.939	6	1672.65	741.886	6
																2.06667	91.2696	35.4044	6	492.396	246.366	6	781.286	362.516	6	1011.2	260.541	6	1674.23	749.328	6
																2.07	93.3121	34.109	6	495.801	246.518	6	781.503	365.792	6	1010.08	259.118	6	1677.65	753.707	6
																2.07333	93.028	35.0133	6	493.023	244.998	6	778.115	366.659	6	1010.1	257.662	6	1676.72	753.186	6
																2.07667	95.2794	35.0071	6	492.694	245.805	6	777.7	373.418	6	1009.21	257.531	6	1675.02	754.37	6
																2.08	91.6519	35.7284	6	495.229	247.13	6	777.442	369.511	6	1010.51	261.012	6	1675.63	755.022	6
																2.08333	91.0702	36.5238	6	495.798	246.826	6	778.688	367.753	6	1016.11	268.899	6	1677.11	756.196	6
																2.08667	89.0678	38.8773	6	497.234	248.529	6	783.649	372.509	6	1018.38	273.945	6	1676.74	751.887	6
																2.09	92.7884	33.2974	6	494.531	246.496	6	782.559	369.289	6	1017.75	272.162	6	1669.35	736.885	6
																2.09333	95.0199	32.746	6	495.508	246.37	6	779.939	364.103	6	1016.65	268.623	6	1661.52	721.9	6
																2.09667	91.5995	33.5928	6	493.334	246.13	6	779.441	362.79	6	1015.28	267.147	6	1656.87	715.41	6
																2.1	90.6667	35.3212	6	497.496	250.07	6	779.975	367.626	6	1014.29	267.117	6	1656.13	723.744	6
																2.10333	90.7254	37.2491	6	499.401	251.287	6	776.342	366.262	6	1012.28	265.364	6	1659.17	726.19	6
																2.10667	94.5984	31.1497	6	498.157	251.524	6	773.812	362.667	6	1009.46	260.782	6	1658.16	719.247	6
																2.11	96.1608	30.6126	6	496.553	250.927	6	771.792	358.033	6	1008.86	259.786	6	1661.63	725.494	6
																2.11333	92.6184	32.1534	6	492.323	245.09	6	772.017	357.198	6	1007.84	259.723	6	1664.49	726.803	6
																2.11667	90.4678	34.9022	6	489.495	243.82	6	775.635	362.295	6	1005.33	259.613	6	1664.68	728.429	6
																2.12	88.5168	38.5117	6	488.063	242.837	6	776.628	367.96	6	1004.26	259.146	6	1660.08	728.698	6
																2.12333	89.2798	40.4424	6	490.031	244.716	6	774.656	364.137	6	1004.9	257.42	6	1653.87	729.938	6
																2.12667	92.7584	34.5039	6	489.25	243.508	6	771.963	359.274	6	1005.65	256.215	6	1649.42	732.333	6
																2.13	92.8338	34.5298	6	490.451	242.634	6	769.207	356.775	6	1006.01	255.795	6	1646.75	734.159	6
																2.13333	88.3814	34.2904	6	489.502	242.179	6	768.868	353.8	6	1004.99	255.39	6	1649.61	735.354	6
																2.13667	89.8119	33.9464	6	490.33	242.172	6	771.974	358.608	6	1003.63	254.607	6	1651.94	735.272	6
																2.14	86.8537	37.2117	6	489.75	244.809	6	771.459	362.815	6	1005.94	258.677	6	1654.23	732.312	6
																2.14333	84.8403	40.2518	6	488.365	243.94	6	769.638	361.401	6	1009.08	265.663	6	1657.95	728.717	6
																2.14667	89.8111	33.0042	6	488.148	243.089	6	772.438	364.847	6	1008.08	263.277	6	1662.29	725.002	6
																2.15	89.5583	33.5812	6	486.477	241.759	6	770.867	362.34	6	1006.38	259.099	6	1659.41	725.204	6
																2.15333	89.4194	32.999	6	486.05	240.784	6	769.869	359.164	6	1005.61	259.893	6	1653.52	728.459	6
																2.15667	85.9774	37.7772	6	486.64	242.897	6	769.509	356.461	6	1004.62	258.156	6	1650.92	730.611	6
																2.16	87.1584	35.3882	6	489.257	244.379	6	766.265	354.21	6	1003.39	256.092	6	1652.72	731.275	6
																2.16333	89.5864	33.1097	6	488.928	243.575	6	765.028	353.322	6	1002.39	254.796	6	1651.28	728.228	6
																2.16667	86.496	37.137	6	488.978	243.614	6	767.302	358.252	6	1000.89	255.142	6	1644.49	714.313	6
																2.17	85.3625	38.2185	6	490.722	245.464	6	769.318	362.806	6	999.921	255.926	6	1641.28	704.503	6
																2.17333	85.814	38.3978	6	487.943	244.149	6	767.315	359.431	6	1000.32	256.062	6	1641.2	695.629	6
																2.17667	90.2958	33.706	6	485.57	241.195	6	764.878	356.887	6	1000.66	255.308	6	1640.63	696.763	6
																2.18	89.454	35.1488	6	484.084	239.524	6	764.069	354.302	6	1002.07	259.377	6	1636.46	706.389	6
																2.18333	85.698	38.3379	6	484.539	239.948	6	762.58	352.478	6	1003.62	264.009	6	1631.34	710.918	6
																2.18667	87.4603	35.9819	6	485.168	239.635	6	764.856	357.448	6	1002.29	264.245	6	1634.26	719.057	6
																2.19	90.4824	32.1552	6	486.449	239.96	6	767.965	365.256	6	1001.65	262.51	6	1640.31	724.226	6
																2.19333	90.8504	30.8307	6	485.225	239.025	6	769.005	369.862	6	1001.55	260.222	6	1643.56	720.311	6
																2.19667	92.6363	30.4991	6	482.877	237.665	6	768.724	366.156	6	1002.26	257.741	6	1642.88	713.303	6
																2.2	90.18	30.8358	6	482.086	238.592	6	766.467	362.738	6	999.131	256.126	6	1638.78	706.629	6
																2.20333	91.4379	30.8374	6	481.383	239.619	6	764.236	360.208	6	998.951	255.921	6	1636.66	708.035	6
																2.20667	88.1431	36.7129	6	484.421	242.921	6	763.7	360.584	6	999.301	255.559	6	1632.57	710.863	6
																2.21	85.0884	39.3156	6	487.391	247.362	6	764.006	363.935	6	1000.84	258.903	6	1627.19	711.448	6
																2.21333	89.9231	33.3056	6	485.906	246.225	6	761.882	360.518	6	1001.35	263.653	6	1623.97	704.559	6
																2.21667	89.8225	32.6272	6	484.327	241.977	6	762.676	357.638	6	998.275	263.087	6	1630.14	710.967	6
																2.22	90.2827	31.162	6	483.835	239.895	6	764.527	363.793	6	998.332	259.3	6	1634.47	717.703	6
																2.22333	85.4094	37.624	6	486.227	239.808	6	766.531	369.795	6	998.173	253.409	6	1635.6	713.624	6
																2.22667	84.447	38.8506	6	482.834	236.559	6	767.764	371.781	6	996.551	251.824	6	1631.07	703.204	6
																2.23	83.8067	40.0639	6	482.583	235.622	6	765.183	368.108	6	994.442	251.693	6	1625.9	694.135	6
																2.23333	88.129	33.4238	6	485.659	237.54	6	763.238	363.568	6	993.078	252.374	6	1625.97	686.934	6
																2.23667	89.4873	31.8599	6	486.996	239.94	6	762.371	360.885	6	992.223	252.28	6	1630.39	692.742	6
																2.24	86.7998	36.145	6	486.671	239.698	6	759.878	360.155	6	992.629	254.782	6	1629.55	700.483	6
																2.24333	85.7776	37.3426	6	485.999	238.074	6	761.935	362.285	6	993.721	258.873	6	1622.23	703.915	6
																2.24667	85.6595	36.7053	6	488.894	239.998	6	759.878	362.521	6	994.351	257.962	6	1619.48	707.13	6
																2.25	88.2016	34.2558	6	486.991	238.824	6	762.641	365.888	6	993.202	258.03	6	1623.32	712.076	6
																2.25333	83.9768	37.7592	6	483.449	236.788	6	762.267	363.483	6	991.094	257.076	6	1623.93	708.413	6
																2.25667	86.3442	35.333	6	485.581	239.104	6	761.895	361.116	6	990.509	255.94	6	1620.07	697.684	6
																2.26	89.3141	30.9307	6	484.941	237.186	6	759.716	358.433	6	990.497	255.898	6	1616.74	689.239	6
																2.26333	89.7279	32.5952	6	484.664	237.342	6	757.612	353.638	6	990.126	255.381	6	1615.09	688.249	6
																2.26667	87.3444	33.9824	6	482.363	238.167	6	755.731	351.69	6	990.519	255.662	6	1614.5	688.791	6
																2.27	87.2217	35.3657	6	479.327	238.226	6	758.766	356.683	6	990.374	255.167	6	1614.63	688.142	6
																2.27333	84.0478	38.4181	6	479.502	238.496	6	760.762	361.391	6	990.385	253.84	6	1613.52	688.376	6
																2.27667	84.0164	38.9058	6	480.892	241.532	6	756.913	358.038	6	989.37	253.94	6	1614.02	688.883	6
																2.28	85.3774	33.0584	6	480.432	241.929	6	753.591	354.431	6	989.393	253.146	6	1612.99	689.942	6
																2.28333	88.7985	31.531	6	478.7	241.414	6	752.169	355.117	6	989.248	252.85	6	1613.02	689.35	6
																2.28667	90.2326	30.5954	6	479.349	238.869	6	753.12	357.904	6	986.102	251.12	6	1611.37	689.239	6
																2.29	88.155	37.1628	6	476.981	236.069	6	754.551	355.184	6	982.023	250.833	6	1606.87	691.431	6
																2.29333	87.0327	35.8962	6	480.304	235.212	6	759.239	359.485	6	980.457	251.007	6	1604.24	694.729	6
																2.29667	87.3901	37.8582	6	482.386	234.381	6	757.228	357.416	6	980.581	250.647	6	1610.83	701.564	6
																2.3	84.9452	38.4157	6	484.562	234.383	6	755.22	354.675	6	981.73	250.135	6	1613.61	707.577	6
																2.30333	83.8359	39.6509	6	481.889	236.491	6	752.645	352.186	6	982.824	248.145	6	1614.52	706.18	6
																2.30667	86.1128	38.3144	6	481.88	237.404	6	751.163	350.293	6	983.071	247.279	6	1614.99	702.996	6
																2.31	84.5843	37.9188	6	479.251	236.898	6	754.481	354.229	6	984.84	250.498	6	1610.88	696.474	6
																2.31333	87.6786	32.8223	6	482.821	240.203	6	753.365	352.716	6	987.139	255.988	6	1609.68	697.762	6
																2.31667	85.5108	37.4062	6	483.166	240.652	6	750.571	352.228	6	985.64	254.28	6	1611.68	694.334	6
																2.32	84.819	38.8281	6	481.772	239.278	6	749.539	356.34	6	981.886	252.716	6	1611.91	683.349	6
																2.32333	86.9638	34.6948	6	476.922	235.474	6	748.561	354.015	6	981.335	252.691	6	1608.14	676.917	6
																2.32667	86.8046	33.5278	6	474.448	235.047	6	747.989	351.229	6	981.843	252.721	6	1603	679.639	6
																2.33	89.8158	31.6962	6	476.136	236.721	6	751.624	357.144	6	982.191	252.142	6	1599.4	681.767	6
																2.33333	85.9565	34.9919	6	477.342	239.129	6	750.715	353.456	6	981.188	250.363	6	1601.23	686.951	6
																2.33667	84.6464	37.1791	6	476.483	240.597	6	749.245	350.984	6	981.967	250.031	6	1603.52	685.353	6
																2.34	83.549	37.9856	6	476.808	240.017	6	748.75	351.444	6	983.328	248.848	6	1605.47	683.751	6
																2.34333	85.673	34.2661	6	475.223	237.226	6	751.032	354.663	6	982.294	247.682	6	1608.19	685.522	6
																2.34667	89.6289	31.3739	6	474.319	236.188	6	751.902	352.429	6	980.579	249.166	6	1612.14	692.36	6
																2.35	85.9904	34.415	6	474.662	237.034	6	750.999	355.42	6	980.072	247.997	6	1612.91	693.883	6
																2.35333	83.9549	36.9289	6	477.004	238.813	6	745.832	350.711	6	978.46	247.051	6	1613.07	700.29	6
																2.35667	83.6047	39.26	6	481.539	240.47	6	741.969	347.416	6	977.976	247.132	6	1606.74	699.536	6
																2.36	85.0937	37.4518	6	480.391	238.612	6	740.399	344.608	6	977.841	245.698	6	1600.1	690.946	6
																2.36333	86.3418	35.4719	6	479.277	238.635	6	740.449	342.854	6	977.356	245.244	6	1596.03	684.543	6
																2.36667	85.4818	36.1965	6	477.27	238.274	6	744.585	347.942	6	976.736	245.101	6	1598.57	683.097	6
																2.37	86.3168	38.0703	6	475.156	238.133	6	749.319	351.564	6	977.107	244.388	6	1599.09	684.408	6
																2.37333	87.8004	33.6458	6	473.728	235.299	6	746.476	350.254	6	977.12	242.7	6	1594.83	693.756	6
																2.37667	87.6105	34.0501	6	474.318	234.891	6	746.156	348.403	6	977.12	241.454	6	1591.07	692.102	6
																2.38	87.7061	32.3535	6	476.308	235.748	6	747.566	354.396	6	976.861	241.094	6	1588.46	685.114	6
																2.38333	85.2379	35.3837	6	475.762	234.891	6	745.177	351.599	6	977.244	241.379	6	1592.14	684.26	6
																2.38667	83.7044	37.2673	6	478.752	237.277	6	742.258	347.927	6	979.014	245.264	6	1596.92	688.901	6
																2.39	83.8784	36.3588	6	475.231	236.235	6	741.016	344.65	6	981.955	250.411	6	1598.78	688.886	6
																2.39333	83.7703	36.4939	6	474.534	236.005	6	739.929	343.779	6	981.448	249.561	6	1597.1	689.979	6
																2.39667	86.3834	34.2682	6	470.587	234.588	6	742.966	348.781	6	980.827	247.819	6	1596.17	688.15	6
																2.4	87.7394	32.7555	6	467.721	232.617	6	747.677	355.418	6	980.072	245.858	6	1597.14	686.566	6
																2.40333	87.0345	33.4684	6	467.297	231.153	6	752.588	361.853	6	979.351	243.879	6	1595.25	687.791	6
																2.40667	84.7823	36.7287	6	470.236	233.553	6	755.474	364.904	6	982.259	241.74	6	1591.31	688.728	6
																2.41	85.0575	38.1585	6	475.67	238.901	6	753.253	360.909	6	982.54	240.758	6	1593	687.072	6
																2.41333	85.7748	34.2665	6	475.018	238.827	6	748.493	353.883	6	979.012	240.524	6	1595.9	684.854	6
																2.41667	83.4421	39.9318	6	471.445	233.738	6	737.828	342.743	6	975.349	241.016	6	1593.87	680.315	6
																2.42	86.5123	36.204	6	471.334	232.806	6	733.803	342.107	6	970.57	241.807	6	1589.64	681.276	6
																2.42333	87.637	32.2934	6	471.992	232.517	6	737.43	346.132	6	966.546	243.721	6	1584.57	679.186	6
																2.42667	84.6227	35.9614	6	473.599	233.338	6	739.527	350.821	6	965.588	244.245	6	1583.07	677.457	6
																2.43	83.4771	37.4359	6	472.545	232.651	6	738.114	348.616	6	968.125	248.589	6	1587.74	683.478	6
																2.43333	82.5064	38.8864	6	475.14	234.685	6	737.636	348.031	6	972.161	254.518	6	1593.37	688.081	6
																2.43667	85.3251	34.9719	6	476.758	236.745	6	740.035	353.94	6	972.658	254.459	6	1596.41	692.38	6
																2.44	85.4729	34.7384	6	475.99	237.099	6	742.017	355.985	6	971.519	252.697	6	1594.88	693.787	6
																2.44333	87.5876	33.6546	6	475.027	237.024	6	739.473	353.985	6	971.428	250.404	6	1591	693.193	6
																2.44667	87.4329	32.4066	6	474.712	235.679	6	737.008	349.036	6	971.021	248.531	6	1587.87	683.242	6
																2.45	84.6415	35.7405	6	467.726	231.404	6	735.95	346.621	6	969.793	246.659	6	1587.13	676.676	6
																2.45333	85.7369	37.6536	6	464.785	228.873	6	736.371	346.125	6	968.79	247.072	6	1591.08	683.302	6
																2.45667	84.195	38.7247	6	466.957	228.918	6	740.463	352.52	6	968.182	245.376	6	1591.16	690.761	6
																2.46	87.9137	31.1462	6	469.747	230.387	6	742.308	355.797	6	968.182	246.075	6	1587.67	695.561	6
																2.46333	88.0754	31.8499	6	469.78	231.325	6	739.307	352.029	6	967.685	245.6	6	1584.25	685.62	6
																2.46667	86.5082	34.1163	6	469.97	231.774	6	735.402	349.842	6	967.188	244.759	6	1578.6	677.212	6
																2.47	87.2873	34.1862	6	469.308	232.177	6	733.259	347.786	6	965.938	245.407	6	1574.33	667.198	6
																2.47333	80.8963	38.9462	6	469.372	231.865	6	732.97	347.266	6	966.84	245.334	6	1571.35	662.868	6
																2.47667	82.0264	37.1248	6	470.122	231.606	6	734.751	349.733	6	967.832	245.193	6	1573.97	669.925	6
																2.48	84.8782	34.6457	6	471.038	231.307	6	732.343	344.846	6	968.069	244.77	6	1574.83	669.958	6
																2.48333	87.4026	31.5141	6	470.574	232.09	6	732.923	343.762	6	968.193	243.764	6	1574.47	668.306	6
																2.48667	83.545	34.4857	6	471.634	233.279	6	736.144	348.447	6	968.442	243.601	6	1571.3	666.161	6
																2.49	81.4167	38.2198	6	468.508	229.943	6	737.15	351.323	6	967.55	242.725	6	1570.94	657.612	6
																2.49333	82.5718	37.3996	6	463.513	227.329	6	734.231	347.645	6	966.683	243.883	6	1573.34	656.304	6
																2.49667	80.7453	40.253	6	465.695	228.133	6	733.927	345.912	6	965.938	242.742	6	1573.6	656.554	6
																2.5	80.1666	40.9795	6	465.808	228.203	6	735.26	349.061	6	968.497	240.703	6	1572.57	656.894	6
																2.50333	83.8899	35.1875	6	469.776	230.531	6	734.607	346.749	6	972.588	237.838	6	1568.72	659.441	6
																2.50667	84.7106	34.6543	6	468.268	231.449	6	732.769	344.341	6	979.205	233.835	6	1568.36	659.967	6
																2.51	81.47	38.4483	6	465.829	228.549	6	731.63	343.623	6	985.957	231.178	6	1562.98	658.979	6
																2.51333	80.9347	40.4864	6	463.245	226.972	6	734.505	348.369	6	983.328	230.813	6	1559.23	652.581	6
																2.51667	83.9914	34.6174	6	469.674	232.633	6	733.592	347.459	6	972.521	238.764	6	1563.36	651.551	6
																2.52	83.8779	33.606	6	470.03	234.781	6	738.838	354.196	6	961.227	252.447	6	1567.78	657.339	6
																2.52333	82.242	35.8034	6	469.513	234.065	6	742.88	358.818	6	953.022	255.872	6	1570.75	664.675	6
																2.52667	83.54	35.5451	6	467.075	231.832	6	739.667	354.874	6	954.871	251.757	6	1572.84	671.003	6
																2.53	82.4482	35.8885	6	466.353	231.755	6	735.231	351.715	6	960.18	245.563	6	1571.06	678.587	6
																2.53333	84.5718	32.5788	6	467.161	232.987	6	733.683	351.233	6	962.761	240.601	6	1566.87	680.563	6
																2.53667	85.8507	31.6874	6	467.593	234.556	6	733.547	353.361	6	964.091	238.134	6	1564.72	681.044	6
																2.54	86.0721	32.2041	6	467.256	233.286	6	730.628	349.644	6	962.94	239.39	6	1561.43	678.615	6
																2.54333	83.7238	35.0608	6	464.924	230.951	6	728.525	345.895	6	960.843	240.347	6	1560.22	667.73	6
																2.54667	80.8847	37.6928	6	463.369	230.483	6	727.452	342.332	6	959.738	239.761	6	1560.08	660.021	6
																2.55	81.8571	35.6108	6	460.769	229.541	6	727.569	341.885	6	957.237	240.801	6	1562.36	659.328	6
																2.55333	85.0973	31.918	6	462.543	229.468	6	732.712	349.252	6	952.346	245.975	6	1568.19	661.726	6
																2.55667	86.4627	31.2138	6	467.782	231.61	6	734.105	351.641	6	948.728	250.895	6	1567.22	660.383	6
																2.56	83.2566	34.0306	6	470.134	233.148	6	730.581	345.852	6	952.018	246.466	6	1560.87	657.908	6
																2.56333	81.3636	37.1486	6	471.159	231.81	6	727.494	345.257	6	960.733	243.113	6	1554.95	662.164	6
																2.56667	81.087	38.7957	6	467.296	228.622	6	727.906	344.684	6	968.611	246.287	6	1552.99	668.788	6
																2.57	82.2034	37.6579	6	466.744	229.42	6	730.531	349.447	6	967.629	245.248	6	1557.94	667.369	6
																2.57333	84.885	32.0094	6	466.935	229.847	6	732.163	351.947	6	964.056	245.464	6	1565.43	669.821	6
																2.57667	81.7759	36.4519	6	464.477	228.984	6	728.994	347.151	6	961.34	245.78	6	1564.36	666.804	6
																2.58	82.6846	36.0671	6	461.716	227.56	6	726.818	344.693	6	959.345	245.964	6	1561.2	660.218	6
																2.58333	82.072	37.2684	6	464.21	227.648	6	725.162	342.012	6	956.493	245.545	6	1559.42	661.476	6
																2.58667	82.2215	36.1918	6	465.148	229.78	6	724.649	339.276	6	954.519	245.014	6	1556.09	662.398	6
																2.59	83.8718	36.5556	6	467.541	234.011	6	724.683	337.586	6	954.047	244.591	6	1557.4	661.493	6
																2.59333	83.1045	35.9848	6	468.057	233.189	6	726.378	343.507	6	953.552	243.75	6	1560.42	661.589	6
																2.59667	83.0346	36.5248	6	464.636	230.432	6	728.572	348.294	6	952.932	242.323	6	1560.71	662.313	6
																2.6	85.0593	33.0268	6	466.771	232.235	6	731.451	353.104	6	952.695	243.1	6	1563.09	660.874	6
																2.60333	86.2422	32.3626	6	463.295	231.779	6	733.221	356.09	6	952.311	242.564	6	1564.55	660.296	6
																2.60667	85.3784	34.5364	6	459.904	228.382	6	731.32	354.129	6	955.492	244.96	6	1566.18	658.903	6
																2.61	81.6495	36.6317	6	458.212	225.209	6	732.558	357.462	6	959.763	249.663	6	1565.39	659.039	6
																2.61333	82.5072	34.8429	6	462.786	227.907	6	731.505	354.693	6	958.624	248.64	6	1564.4	658.082	6
																2.61667	82.3439	34.327	6	462.735	228.716	6	729.841	352.544	6	957.497	246.382	6	1558.36	652.228	6
																2.62	83.7147	34.3307	6	463.51	229.602	6	728.139	346.424	6	956.258	244.043	6	1552.37	646.483	6
																2.62333	83.807	34.5215	6	463.51	230.64	6	721.213	334.139	6	955.14	243.427	6	1554.29	644.131	6
																2.62667	82.9393	34.5399	6	468.829	234.243	6	719.482	334.613	6	954.554	241.499	6	1555.74	643.765	6
																2.63	81.6646	36.2124	6	466.937	233.762	6	723.292	341	6	955.434	239.946	6	1556.86	644.794	6
																2.63333	80.8569	37.3054	6	462.837	231.601	6	724.661	344.508	6	954.781	238.853	6	1555.82	645.924	6
																2.63667	82.1413	35.4396	6	460.274	228.76	6	723.033	343.952	6	953.665	238.234	6	1552.09	643.161	6
																2.64	84.2558	32.5743	6	459.5	227.125	6	725.412	345.933	6	955.209	242.45	6	1545.89	635.152	6
																2.64333	83.6165	34.7402	6	461.275	226.273	6	722.013	343.375	6	958.151	245.593	6	1540.55	637.03	6
																2.64667	80.2456	38.5038	6	462.252	226.217	6	718.905	339.662	6	956.754	243.271	6	1537.9	639.443	6
																2.65	81.8479	37.0865	6	461.462	228.739	6	717.079	337.792	6	956.29	242.487	6	1541.88	646.545	6
																2.65333	84.9806	33.6241	6	463.296	231.108	6	719.627	340.807	6	955.275	240.797	6	1545.08	652.608	6
																2.65667	84.8728	32.7515	6	463.677	230.615	6	718.139	338.969	6	953.156	240.254	6	1548.62	651.2	6
																2.66	88.2261	30.3313	6	461.648	229.698	6	720.357	343.839	6	951.669	239.848	6	1550.36	655.283	6
																2.66333	84.1492	34.4813	6	461.133	228.809	6	723.289	347.494	6	951.579	239.653	6	1545.13	654.727	6
																2.66667	82.1882	35.6155	6	458.191	227.378	6	720.139	345.871	6	950.565	238.907	6	1540.1	645.009	6
																2.67	80.8513	40.6193	6	456.415	227.569	6	717.318	342.336	6	948.052	237.05	6	1535.9	631.794	6
																2.67333	83.5177	33.6845	6	456.873	226.82	6	718.519	340.616	6	945.978	236.138	6	1536.79	625.112	6
																2.67667	83.2762	32.551	6	457.137	227.137	6	723.068	345.53	6	946.507	238.96	6	1538.52	632.945	6
																2.68	84.2325	33.6586	6	459.438	228.811	6	722.288	342.894	6	948.626	238.809	6	1539.06	645.493	6
																2.68333	80.9223	36.7102	6	458.696	228.916	6	720.828	341.35	6	951.635	241.684	6	1540.14	653.993	6
																2.68667	80.73	36.8239	6	458.533	228.012	6	718.305	337.802	6	956.447	248.908	6	1545.35	659.959	6
																2.69	80.1496	38.7339	6	457.262	226.837	6	718	336.092	6	957.621	249.952	6	1549.55	662.333	6
																2.69333	80.1966	37.6802	6	456.985	225.873	6	721.802	338.17	6	954.374	248.115	6	1545.47	659.296	6
																2.69667	83.6007	33.6063	6	454.698	223.492	6	720.569	335.814	6	953.913	246.439	6	1539.7	653.009	6
																2.7	85.9127	35.0137	6	451.699	220.55	6	718.454	334.269	6	950.777	243.495	6	1532.31	638.404	6
																2.70333	86.6166	33.9361	6	451.308	221.029	6	720.558	341.432	6	948.468	241.494	6	1533.45	633.428	6
																2.70667	86.5301	31.3931	6	455.623	223.933	6	722.128	344.338	6	948.479	240.687	6	1538.05	640.036	6
																2.71	83.3678	34.3275	6	459.375	229.056	6	719.909	341.517	6	948.208	240.092	6	1541.21	647.586	6
																2.71333	81.5809	37.8729	6	460.774	230.023	6	719.917	340.13	6	948.739	240.358	6	1543.72	652.46	6
																2.71667	82.8781	36.8107	6	458.181	226.944	6	726.176	347.33	6	949.089	239.62	6	1538.88	651.094	6
																2.72	80.512	39.4704	6	453.401	224.169	6	728.47	351.497	6	948.976	239.527	6	1531.44	645.611	6
																2.72333	82.96	33.7957	6	452.494	223.603	6	724.959	348.219	6	948.593	240.528	6	1533.08	645.971	6
																2.72667	83.1069	34.0173	6	452.045	223.795	6	721.41	344.977	6	947.59	240.978	6	1537.8	641.902	6
																2.73	85.9241	31.9853	6	457.59	228.496	6	718.246	342.575	6	946.472	240.109	6	1536.13	635.613	6
																2.73333	84.8734	31.3862	6	456.429	226.873	6	716.676	339.771	6	945.864	239.091	6	1536.99	643.738	6
																2.73667	82.9552	33.6918	6	454.026	224.477	6	715.362	338.137	6	945.368	239.206	6	1540.91	649.573	6
																2.74	80.3024	36.8192	6	452.153	222.347	6	717.318	342.73	6	944.874	237.82	6	1544.31	655.14	6
																2.74333	80.2312	38.6323	6	455.459	224.807	6	717.188	340.138	6	945.639	237.335	6	1544.34	654.246	6
																2.74667	82.9087	33.6328	6	458.161	226.357	6	722.771	346.59	6	944.614	238.06	6	1543.32	654.84	6
																2.75	83.9106	32.2511	6	457.383	226.502	6	724.476	352.121	6	944.129	236.584	6	1543.19	661.437	6
																2.75333	82.2919	34.8669	6	455.951	227.344	6	721.183	348.354	6	944.005	236.588	6	1538.95	661.015	6
																2.75667	78.2277	37.4263	6	457.966	231.322	6	718.422	345.071	6	944.522	235.357	6	1532.61	651.78	6
																2.76	76.3651	41.016	6	459.374	230.758	6	716.05	342.573	6	944.759	233.963	6	1526.34	638.924	6
																2.76333	78.2018	38.75	6	461.523	229.553	6	712.954	338.294	6	944.749	232.798	6	1526.42	629.094	6
																2.76667	80.0278	34.7958	6	458.592	226.165	6	711.057	337.994	6	946.924	235.961	6	1530.12	623.245	6
																2.77	80.6055	35.3517	6	457.885	225.4	6	715.068	343.307	6	952.244	244.322	6	1530.8	622.925	6
																2.77333	85.2191	31.57	6	458.109	226.277	6	716.017	341.601	6	953.528	247.984	6	1528.19	624.378	6
																2.77667	82.1434	34.6734	6	457.088	225.31	6	720.159	347.473	6	949.516	246.091	6	1526.07	625.99	6
																2.78	80.7751	35.1671	6	455.825	225.066	6	718.463	344.64	6	946.957	243.587	6	1525.11	626.936	6
																2.78333	78.2722	37.4221	6	455.709	225.542	6	715.544	340.964	6	946.866	239.701	6	1527.35	631.907	6
																2.78667	80.0727	35.8262	6	456.789	229.451	6	712.077	337.75	6	944.331	238.632	6	1527.34	630.39	6
																2.79	79.5117	36.8265	6	457.656	228.382	6	710.631	337.131	6	940.724	238.787	6	1523.32	621.474	6
																2.79333	77.536	38.0053	6	454.831	226.735	6	710.164	340.035	6	938.922	237.335	6	1516.43	606.472	6
																2.79667	80.3612	34.4765	6	455.642	226.353	6	707.767	337.383	6	939.057	237.154	6	1512.71	601.206	6
																2.8	83.0338	32.945	6	457.478	226.669	6	712.84	343.566	6	938.404	238.429	6	1515.59	610.048	6
																2.80333	83.7185	32.5099	6	454.248	226.509	6	716.239	346.454	6	938.809	237.562	6	1520.51	622.686	6
																2.80667	81.5415	34.1804	6	450.43	225.969	6	715.32	343.418	6	938.663	238.248	6	1520.19	636.594	6
																2.81	80.2944	35.4806	6	451.09	226.623	6	714.49	339.981	6	939.429	238.319	6	1520.57	641.471	6
																2.81333	80.4002	35.7155	6	460.44	232.244	6	714.019	337.336	6	938.922	237.507	6	1521.66	641.731	6
																2.81667	80.1248	37.0416	6	462.08	232.08	6	712.473	335.564	6	938.425	237.423	6	1523.47	647.491	6
																2.82	78.781	38.1142	6	460.868	229.425	6	709.583	340.226	6	937.286	237.264	6	1522.53	642.928	6
																2.82333	80.9911	33.3489	6	460.457	229.834	6	705.407	338.949	6	936.825	235.941	6	1517.76	631.827	6
																2.82667	80.2344	33.8489	6	457.681	230.483	6	707.122	342.121	6	937.457	235.238	6	1513.98	620.189	6
																2.83	84.4674	30.9253	6	453.322	226.301	6	705.129	339.317	6	940.353	239.147	6	1514.3	620.725	6
																2.83333	82.2408	32.1727	6	451.512	224.45	6	703.887	335.996	6	944.389	246.066	6	1512.44	620.52	6
																2.83667	79.8946	36.4579	6	453.935	224.414	6	702.626	333.626	6	943.249	243.058	6	1510.23	622.868	6
																2.84	78.0459	38.1586	6	454.712	226.256	6	701.897	332.316	6	942.641	239.064	6	1513.1	630.924	6
																2.84333	82.7201	32.2502	6	449.527	222.48	6	702.287	331.502	6	941.142	235.957	6	1517.56	633.704	6
																2.84667	84.9076	30.6152	6	449.089	221.485	6	705.635	337.566	6	940.544	233.796	6	1515.95	627.224	6
																2.85	85.3386	29.9121	6	450.468	221.671	6	706.874	340.82	6	939.27	233.232	6	1516.06	629.257	6
																2.85333	82.4475	32.9512	6	454.017	224.152	6	706.162	338.389	6	937.409	232.323	6	1518.54	633.018	6
																2.85667	80.9005	36.2501	6	457.155	227.1	6	704.843	335.929	6	936.678	232.175	6	1514.67	624.221	6
																2.86	78.7888	37.7077	6	456.321	227.262	6	701.833	333.51	6	936.453	230.802	6	1512.24	615.92	6
																2.86333	81.6065	32.3428	6	454.686	224.286	6	700.209	333.011	6	935.054	231.327	6	1511.73	615.838	6
																2.86667	84.3493	30.36	6	450.707	222.29	6	702.322	337.727	6	934.199	231.439	6	1509.69	617.756	6
																2.87	83.7505	31.8564	6	447.753	220.267	6	702.977	333.896	6	934.097	230.486	6	1503.08	621.895	6
																2.87333	80.7553	36.7938	6	448.651	220.478	6	701.629	333.914	6	938.01	235.584	6	1501.71	623.528	6
																2.87667	80.4518	36.1299	6	451.027	223.186	6	703.726	338.601	6	945.921	247.604	6	1506.16	627.658	6
																2.88	81.0117	36.0081	6	454.735	227.669	6	702.773	337.587	6	948.828	251.952	6	1511.88	632.26	6
																2.88333	84.0304	31.4756	6	460.27	232.87	6	705.404	342.584	6	946.326	247.836	6	1516.75	628.677	6
																2.88667	85.4599	30.3933	6	459.765	231.808	6	704.732	340.232	6	940.702	241.923	6	1517.89	624.592	6
																2.89	83.9709	29.7801	6	457.225	231.781	6	702.653	337.694	6	936.555	237.652	6	1514.58	618.678	6
																2.89333	83.6161	32.6126	6	453.089	227.249	6	701.786	335.018	6	935.563	236.383	6	1517.61	618.044	6
																2.89667	81.2818	35.4205	6	444.188	220.91	6	700.355	333.275	6	934.446	235.724	6	1516.7	624.502	6
																2.9	83.8482	30.9774	6	445.548	220.164	6	703.363	337.658	6	932.947	235.632	6	1508.03	627.595	6
																2.90333	85.5519	28.3168	6	445.553	220.301	6	707.044	342.613	6	931.223	235.779	6	1503.15	626.655	6
																2.90667	86.9813	28.3406	6	446.505	221.436	6	709.5	345.858	6	930.602	235.502	6	1501.71	615.616	6
																2.91	87.1598	29.2982	6	448.974	223.752	6	708.438	342.317	6	930.49	234.581	6	1500.08	608.134	6
																2.91333	83.7317	33.9386	6	451.741	225.655	6	706.015	338.913	6	930.502	233.243	6	1500.45	608.241	6
																2.91667	80.4203	36.8369	6	454.049	226.271	6	703.967	336.06	6	933.67	236.577	6	1501.19	607.64	6
																2.92	79.8467	37.6098	6	450.501	225.13	6	701.912	335.204	6	937.557	242.817	6	1499.66	610.588	6
																2.92333	83.3541	32.0337	6	452.246	224.558	6	703.516	338.966	6	937.31	241.503	6	1499.03	619.242	6
																2.92667	83.9135	32.4944	6	454.037	223.817	6	703.014	336.688	6	937.062	240.22	6	1500.46	626.111	6
																2.93	79.5621	34.3966	6	453.418	223.494	6	700.962	333.908	6	936.554	240.426	6	1502.41	632.083	6
																2.93333	78.7693	35.8515	6	451.042	223.452	6	699.194	332.115	6	935.562	239.121	6	1501.8	628.262	6
																2.93667	78.5182	36.4042	6	449.76	223.075	6	702.934	335.613	6	932.924	237.788	6	1496.22	613.796	6
																2.94	77.9816	36.2429	6	446.38	221.298	6	704.515	340.653	6	930.479	237.695	6	1496.27	608.166	6
																2.94333	80.8312	32.1135	6	447.376	222.16	6	701.54	335.642	6	930.254	237.215	6	1501.34	615.82	6
																2.94667	82.356	31.2441	6	451.91	224.693	6	699.091	334.16	6	931.629	234.96	6	1506.66	625.26	6
																2.95	84.6199	29.9416	6	451.213	224.214	6	699.53	339.227	6	932.238	232.438	6	1508.1	632.991	6
																2.95333	79.607	35.1195	6	452.605	225.434	6	694.893	337.673	6	933.253	232.158	6	1511.27	637.505	6
																2.95667	79.7933	34.4974	6	453.984	228.883	6	693.361	334.13	6	933.095	232.112	6	1509.32	634.028	6
																2.96	78.8913	35.6942	6	452.213	229.113	6	693.992	329.168	6	932.476	230.995	6	1502.01	623.843	6
																2.96333	77.7783	36.203	6	454.2	230.317	6	693.443	326.967	6	932.361	229.642	6	1493.7	609.495	6
																2.96667	80.3086	34.1824	6	451.837	226.746	6	693.543	325.95	6	932.462	229.19	6	1487.78	596.599	6
																2.97	85.3303	29.541	6	449.973	223.894	6	697.224	330.845	6	931.348	227.724	6	1484.18	592.088	6
																2.97333	83.7424	29.2761	6	449.473	223.599	6	697.927	334.025	6	930.356	227.847	6	1488.31	599.089	6
																2.97667	81.2305	31.709	6	448.541	224.076	6	694.652	331.708	6	928.857	229.501	6	1492.29	606.368	6
																2.98	78.3545	35.2933	6	448.913	223.024	6	693.239	329.132	6	927.255	228.654	6	1496.85	618.748	6
																2.98333	77.6851	36.3317	6	446.318	221.771	6	692.063	325.227	6	926.771	227.88	6	1503.59	628.907	6
																2.98667	77.036	37.8615	6	444.122	218.593	6	690.593	324.066	6	927.165	227.319	6	1503.96	635.456	6
																2.99	80.9467	31.4495	6	445.483	219.626	6	690.61	323.551	6	925.881	226.263	6	1502.7	634.705	6
																2.99333	78.7387	33.7699	6	445.335	219.77	6	693.799	330.002	6	924.664	226.219	6	1503.65	631.332	6
																2.99667	80.96	30.9226	6	446.219	220	6	697.554	334.991	6	925.171	227.715	6	1501.58	624.343	6
																3	83.6478	29.344	6	448.83	222.129	6	699.341	339.212	6	927.955	231.949	6	1500.39	626.589	6
																3.00333	83.5128	28.4727	6	448.418	222.26	6	698.556	337.516	6	936.048	242.885	6	1497.07	630.104	6
																3.00667	82.6731	31.8886	6	447.306	223.642	6	698.818	340.613	6	940.126	248.818	6	1496.49	630.928	6
																3.01	81.5818	33.0274	6	446.554	224.562	6	696.818	337.218	6	936.408	244.626	6	1499.31	634.308	6
																3.01333	79.3621	34.8066	6	448.75	224.537	6	694.567	334.656	6	932.823	239.046	6	1496.04	632.214	6
																3.01667	82.3645	31.0394	6	446.757	223.709	6	693.758	332.068	6	928.834	233.892	6	1491.38	623.322	6
																3.02	79.9084	33.3979	6	444.939	221.96	6	691.119	328.311	6	926.017	231.858	6	1490.44	613.23	6
																3.02333	76.3734	39.6254	6	442.685	219.52	6	688.143	324.531	6	926.287	230.512	6	1490.75	606.688	6
																3.02667	79.837	33.9295	6	444.309	220.85	6	686.471	322.92	6	926.027	229.895	6	1485.66	591.932	6
																3.03	81.9505	31.5319	6	444.34	221.279	6	691.202	329.563	6	925.532	229.338	6	1480.35	578.336	6
																3.03333	81.7636	31.0411	6	444.621	220.53	6	694.932	334.324	6	925.792	229.302	6	1476.98	579.481	6
																3.03667	82.8898	29.6269	6	444.76	220.578	6	694.03	333.46	6	925.16	228.285	6	1481.5	591.09	6
																3.04	82.9507	32.2343	6	439.464	219.025	6	694.393	336.683	6	925.171	230.025	6	1485.41	606.027	6
																3.04333	84.5609	28.9339	6	436.8	219.344	6	692.43	335.942	6	927.685	235.816	6	1488.32	613.181	6
																3.04667	84.5366	30.2267	6	436.814	220.244	6	695.075	339.153	6	929.612	239.409	6	1494.8	615.949	6
																3.05	81.0521	34.9777	6	441.338	221.013	6	693.785	336.195	6	929.015	237.21	6	1496.08	615.159	6
																3.05333	79.0587	35.5824	6	446.501	222.604	6	693.659	332.656	6	928.124	235.472	6	1495.34	617.022	6
																3.05667	84.0743	28.5516	6	446.796	224.198	6	693.514	330.294	6	927.144	234.756	6	1495.95	625.278	6
																3.06	83.7561	29.519	6	448.867	224.815	6	692.713	329.598	6	926.016	234.361	6	1494.44	625.575	6
																3.06333	78.4891	34.0155	6	448.286	223.934	6	695.861	336.044	6	923.886	232.425	6	1491.62	617.904	6
																3.06667	76.5329	38.7474	6	449.108	223.327	6	697.817	340.554	6	922.42	229.115	6	1488.29	611.602	6
																3.07	75.3622	39.5268	6	449.158	223.594	6	695.76	337.051	6	923.954	232.061	6	1489.45	610.834	6
																3.07333	81.9852	32.038	6	448.687	225.123	6	694.875	334.335	6	930.717	241.133	6	1491.99	613.616	6
																3.07667	80.2846	34.7872	6	448.344	224.627	6	693.413	332.834	6	933.307	243.61	6	1489.41	605.656	6
																3.08	82.3315	33.8566	6	447.579	224.446	6	698.057	339.083	6	929.577	238.364	6	1489.43	603.874	6
																3.08333	81.7095	32.7462	6	446.304	222.181	6	701.418	340.771	6	924.753	232.262	6	1489.01	604.081	6
																3.08667	79.5964	35.3789	6	446.306	221.181	6	697.776	336.847	6	922.139	231.341	6	1486.26	605.98	6
																3.09	78.9639	36.4925	6	441.759	217.83	6	695.756	333.685	6	920.064	229.37	6	1485.32	607.198	6
																3.09333	78.1348	37.4658	6	441.276	218.339	6	692.85	331.169	6	920.099	228.214	6	1485.94	607.239	6
																3.09667	82.1526	32.947	6	445.27	220.575	6	691.553	327.819	6	918.429	226.938	6	1488.73	604.77	6
																3.1	83.4775	31.5247	6	445.592	222.513	6	690.408	326.829	6	919.265	230.483	6	1491.4	603.736	6
																3.10333	79.2678	34.4947	6	447.33	224.776	6	691.823	331.746	6	925.611	238.788	6	1489.99	606.333	6
																3.10667	77.4154	37.7016	6	446.26	224.138	6	692.22	335.012	6	930.241	244.005	6	1487.97	614.665	6
																3.11	77.7562	37.7883	6	444.247	222.691	6	690.046	332.536	6	928.473	239.832	6	1487.94	621.588	6
																3.11333	81.2133	31.8784	6	442.047	220.115	6	688.573	329.816	6	923.886	231.259	6	1492.42	625.759	6
																3.11667	82.4316	30.6597	6	442.556	219.916	6	688.55	328.89	6	920.189	226.407	6	1493.87	625.701	6
																3.12	79.1764	34.0746	6	441.876	218.522	6	691.956	335.171	6	919.197	226.878	6	1496.37	624.96	6
																3.12333	78.0889	35.4795	6	440.539	218.756	6	694.447	338.108	6	918.712	227.227	6	1494.85	623.659	6
																3.12667	77.2791	37.0286	6	443.996	221.694	6	693.543	334.767	6	918.6	227.307	6	1491.74	620.366	6
																3.13	79.908	32.9812	6	445.614	225.194	6	691.521	332.321	6	918.599	225.589	6	1491.03	616.813	6
																3.13333	81.6223	32.6936	6	443.846	221.965	6	689.132	329.508	6	918.34	225.559	6	1488.39	613.638	6
																3.13667	82.6365	31.4385	6	441.914	220.499	6	687.46	327.902	6	918.859	225.179	6	1482.44	599.175	6
																3.14	80.1835	35.1459	6	440.88	220.004	6	691.038	332.656	6	918.081	225.1	6	1472.58	591.519	6
																3.14333	78.7604	36.4765	6	445.981	223.329	6	688.441	330.358	6	919.119	228.806	6	1470.4	602.119	6
																3.14667	76.1446	37.4146	6	446.422	225.132	6	684.72	329.323	6	922.071	232.066	6	1474.32	603.731	6
																3.15	76.1248	38.5881	6	447.744	224.453	6	683.097	327.05	6	923.063	231.568	6	1472.91	593.582	6
																3.15333	79.6654	32.5437	6	447.521	223.753	6	681.679	324.417	6	921.789	231.451	6	1472.43	587.51	6
																3.15667	80.2269	32.5696	6	445.104	220.591	6	681.025	320.758	6	920.819	230.548	6	1475.97	586.99	6
																3.16	81.1845	31.7043	6	440.102	217.544	6	681.08	317.142	6	919.309	229.059	6	1477.8	595.142	6
																3.16333	82.0036	30.5832	6	440.671	217.937	6	681.382	315.629	6	919.106	226.31	6	1479.42	601.154	6
																3.16667	83.3302	29.772	6	444.171	220.25	6	685.532	320.54	6	919.85	226.25	6	1481.69	606.262	6
																3.17	81.7114	30.0389	6	447.04	221.715	6	686.987	326.551	6	917.032	227.379	6	1482.26	604.152	6
																3.17333	78.4139	34.7329	6	445.828	221.485	6	688.946	330.968	6	914.62	228.293	6	1482.34	604.718	6
																3.17667	77.3975	37.096	6	442.777	220.93	6	687.823	329.29	6	912.355	228.213	6	1482.19	612.307	6
																3.18	78.2515	34.7416	6	442.208	221.073	6	687.513	332.486	6	914.847	229.77	6	1481.97	618.373	6
																3.18333	80.7111	32.5965	6	440.966	221.131	6	684.296	330.895	6	919.851	232.716	6	1481.58	614.639	6
																3.18667	78.5492	34.7646	6	440.101	220.668	6	686.386	335.353	6	920.695	232.081	6	1476.82	605.472	6
																3.19	78.0464	36.8048	6	439.693	219.515	6	685.171	332.398	6	918.418	231.152	6	1473.17	599.754	6
																3.19333	77.2407	36.4522	6	438.552	219.236	6	684.99	328.75	6	917.089	231.154	6	1472.53	598.784	6
																3.19667	81.9769	32.1844	6	438.947	218.528	6	684.97	326.287	6	914.959	229.989	6	1470.83	586.676	6
																3.2	79.5368	34.6529	6	440.943	216.939	6	683.652	323.829	6	913.505	227.012	6	1465.31	573.859	6
																3.20333	77.9291	36.3204	6	446.222	219.433	6	681.303	321.123	6	912.254	226.157	6	1461.22	577.406	6
																3.20667	76.0242	37.811	6	443.153	219.891	6	678.871	320.735	6	912.016	227.051	6	1462.49	587.56	6
																3.21	78.9745	33.7315	6	442.886	222.253	6	681.638	327.063	6	911.905	225.648	6	1458.72	587.385	6
																3.21333	83.2304	29.9282	6	442.39	222.72	6	684.399	330.431	6	912.151	225.491	6	1452.3	586.795	6
																3.21667	81.8947	31.1885	6	441.838	220.608	6	684.907	329.501	6	914.688	228.646	6	1453.15	587.224	6
																3.22	78.6746	34.281	6	442.637	220.765	6	687.235	334.345	6	920.392	236.886	6	1462.09	591.248	6
																3.22333	75.8457	39.8115	6	439.608	219.163	6	688.359	337.45	6	922.905	241.57	6	1468.72	595.908	6
																3.22667	75.9581	38.8814	6	438.103	218.666	6	685.97	334.638	6	920.289	237.876	6	1467.3	593.577	6
																3.23	80.2762	33.5267	6	435.734	217.453	6	684.301	333.207	6	918.08	232.252	6	1464.61	585.215	6
																3.23333	79.3673	35.257	6	434.889	216.847	6	685.398	337.905	6	914.71	226.981	6	1463.75	579.73	6
																3.23667	80.1726	33.1185	6	434.449	216.496	6	684.35	336.262	6	913.764	223.643	6	1467.29	580.54	6
																3.24	80.8657	31.7172	6	436.418	216.495	6	686.992	339.23	6	916.302	226.935	6	1473.78	590.01	6
																3.24333	77.9333	36.0216	6	444.347	222.879	6	684.566	335.778	6	918.071	231.618	6	1472.89	588.671	6
																3.24667	75.0118	38.9256	6	443.569	223.748	6	683.756	333.164	6	916.592	230.26	6	1468.29	583.021	6
																3.25	76.5721	37.1174	6	441.961	221.779	6	683.315	329.529	6	916.616	229.117	6	1463.16	586.204	6
																3.25333	78.7898	33.9018	6	442.788	221.746	6	684.865	328.655	6	915.342	227.677	6	1462.38	592.584	6
																3.25667	82.0789	30.825	6	442.344	221.982	6	686.888	334.754	6	911.712	226.322	6	1466.3	597.027	6
																3.26	78.5029	33.9627	6	440.132	219.088	6	687.281	339.175	6	909.132	225.656	6	1472.45	602.441	6
																3.26333	77.4785	37.9265	6	436.196	216.653	6	683.095	334.522	6	908.433	223.023	6	1474.75	607.486	6
																3.26667	75.408	38.9073	6	436.723	216.987	6	678.63	330.789	6	912.469	226.72	6	1471	604.235	6
																3.27	78.7892	33.2884	6	438.93	218.763	6	677.21	327.083	6	917.236	233.192	6	1463.56	596.261	6
																3.27333	80.6014	31.6525	6	441.638	221.643	6	676.189	324.753	6	914.699	231.068	6	1462.18	586.34	6
																3.27667	80.9692	31.7649	6	443.515	223.352	6	677.309	322.05	6	911.363	226.898	6	1461.47	582.336	6
																3.28	77.921	37.8559	6	443.088	221.398	6	680.25	327.687	6	909.549	224.598	6	1459.42	584.174	6
																3.28333	76.9695	37.2956	6	441.225	217.167	6	677.826	324.293	6	909.674	224.645	6	1461.62	591.863	6
																3.28667	77.7954	35.2414	6	437.396	212.764	6	673.973	322.693	6	911.826	227.927	6	1461.84	598.789	6
																3.29	80.3836	32.7887	6	436.111	213.087	6	671.379	320.609	6	914.744	233.228	6	1460.63	595.787	6
																3.29333	76.9274	37.3435	6	436.72	215.022	6	674.862	323.89	6	914.756	233.208	6	1458.8	588.823	6
																3.29667	79.4192	35.536	6	442.786	219.857	6	674.854	328.968	6	913.236	231.094	6	1461.4	591.197	6
																3.3	78.6755	33.5341	6	443.099	220.353	6	676.49	331.191	6	911.25	230.242	6	1466.13	595.217	6
																3.30333	80.8763	30.4632	6	446.225	222.136	6	676.12	327.316	6	908.252	229.783	6	1470.12	598.571	6
																3.30667	78.8479	33.1478	6	444.92	222.608	6	677.859	326.39	6	906.946	226.539	6	1472.78	604.612	6
																3.31	78.4216	34.8967	6	444.394	223.01	6	681.949	331.098	6	907.96	222.659	6	1471.88	606.876	6
																3.31333	78.1255	36.1294	6	441.201	219.519	6	684.405	335.862	6	908.928	223.084	6	1467.64	605.422	6
																3.31667	76.9574	37.2329	6	438.123	216.568	6	686.896	338.811	6	906.753	223.547	6	1458.84	592.341	6
																3.32	80.4828	32.8209	6	437.217	216.585	6	683.365	336.291	6	904.962	223.75	6	1452.2	580.308	6
																3.32333	79.9229	32.6283	6	436.688	216.532	6	679.628	332.628	6	904.567	225.467	6	1448.98	574.529	6
																3.32667	80.2849	31.5611	6	438.7	216.365	6	675.135	328.145	6	903.078	225.404	6	1452.88	578.882	6
																3.33	77.0232	35.5885	6	439.029	217.677	6	672.597	327.907	6	903.721	224.357	6	1455.16	585.721	6
																3.33333	76.301	37.6901	6	437.645	217.352	6	676.419	332.299	6	901.816	222.913	6	1455.02	592.766	6
																3.33667	76.6957	36.5287	6	439.901	217.848	6	676.048	330.805	6	900.114	222.16	6	1452.67	594.224	6
																3.34	77.177	36.9871	6	439.308	217.407	6	677.512	330.046	6	903.677	226.443	6	1452.39	593.324	6
																3.34333	76.0216	39.2293	6	437.255	215.928	6	684.455	335.36	6	910.585	237.957	6	1455.35	590.229	6
																3.34667	75.9367	41.2524	6	437.559	215.52	6	688.356	339.466	6	913.369	243.456	6	1455.31	588.093	6
																3.35	79.7546	34.8498	6	438.134	217.047	6	683.404	335.989	6	911.126	239.872	6	1455.45	585.717	6
																3.35333	81.6026	33.1826	6	437.43	217.793	6	679.557	332.848	6	908.41	234.021	6	1456.3	585.73	6
																3.35667	82.1022	31.1024	6	438.615	218.694	6	674.953	330.009	6	907.577	228.159	6	1455.1	588.176	6
																3.36	78.6706	33.1876	6	437.535	217.454	6	671.462	328.173	6	907.937	224.793	6	1447.55	591.749	6
																3.36333	77.4503	36.541	6	437.492	216.039	6	673.584	326.259	6	907.801	223.305	6	1446.2	591.486	6
																3.36667	76.4109	35.8554	6	433.941	213.654	6	677.998	332.356	6	907.17	221.62	6	1450.74	595.823	6
																3.37	74.8425	37.5335	6	431.911	212.216	6	681.41	336.595	6	905.052	221.838	6	1455.71	591.184	6
																3.37333	75.9429	37.268	6	435.139	213.851	6	679.762	332.897	6	904.06	222.427	6	1457.18	583.389	6
																3.37667	79.0751	31.5591	6	434.867	213.985	6	678.489	328.803	6	901.556	223.072	6	1458.29	583.341	6
																3.38	78.0514	33.0923	6	434.982	214.083	6	675.902	328.127	6	902.008	221.899	6	1459.53	584.464	6
																3.38333	80.1139	30.0591	6	437.432	216.327	6	677.808	332.512	6	903.495	221.948	6	1460.89	588.589	6
																3.38667	80.1383	30.7896	6	436.737	218.11	6	679.823	334.652	6	903.958	222.211	6	1458.76	583.139	6
																3.39	76.8203	33.737	6	436.141	217.971	6	677.729	331.467	6	905.108	221.965	6	1452.9	574.579	6
																3.39333	75.7121	34.9587	6	435.105	217.242	6	678.758	330.573	6	906.708	221.636	6	1450.35	567.796	6
																3.39667	76.0306	35.0277	6	435.623	217.588	6	683.189	334.293	6	905.929	221.325	6	1445.06	569.574	6
																3.4	79.2794	31.3273	6	437.923	219.22	6	686.437	338.537	6	905.953	224.262	6	1440.81	573.338	6
																3.40333	74.299	38.8504	6	436.031	216.193	6	682.149	334.755	6	909.459	232.65	6	1443.29	580.545	6
																3.40667	77.545	32.9997	6	431.001	214.549	6	681.067	329.767	6	911.51	236.086	6	1449.06	583.715	6
																3.41	78.4682	33.4562	6	429.148	213.007	6	677.542	328.067	6	910.406	233	6	1454.97	581.447	6
																3.41333	77.8764	33.3263	6	430.944	215.833	6	674.607	326.061	6	908.646	230.692	6	1450.19	568.609	6
																3.41667	77.7495	33.3629	6	431.231	215.032	6	672.616	323.611	6	907.915	228.887	6	1447.47	569.405	6
																3.42	79.8928	31.5944	6	432.64	213.759	6	671.663	322.559	6	907.543	227.335	6	1448.57	578.909	6
																3.42333	79.1702	31.7993	6	432.785	214.073	6	673.379	326.928	6	907.328	226.057	6	1451.25	585.921	6
																3.42667	75.7247	36.4964	6	434.003	216.377	6	672.282	324.749	6	907.057	226.238	6	1456.21	590.287	6
																3.43	76.7662	34.1707	6	435.192	218.888	6	676.148	330.978	6	904.025	224.741	6	1456.14	596.803	6
																3.43333	75.2532	35.602	6	436.505	219.332	6	678.29	333.754	6	901.467	222.776	6	1452.67	595.891	6
																3.43667	75.6134	35.4481	6	436.719	219.389	6	675.094	330.959	6	900.487	221.753	6	1449.27	580.665	6
																3.44	76.5091	32.2252	6	432.328	218.332	6	672.226	329.764	6	900.747	219.841	6	1446.11	573.457	6
																3.44333	75.0169	35.8992	6	428.05	214.734	6	673.543	333.549	6	902.245	223.979	6	1445.12	574.226	6
																3.44667	77.576	33.0796	6	428.968	215.847	6	673.657	336.727	6	904.578	229.206	6	1445.26	574.209	6
																3.45	78.2437	33.2403	6	429.724	214.923	6	672.357	333.206	6	904.466	228.765	6	1445.79	570.626	6
																3.45333	76.6149	34.3234	6	426.341	213.158	6	670.519	330.75	6	905.853	228.554	6	1447.18	565.105	6
																3.45667	75.9331	35.3558	6	428.538	213.998	6	669.651	328.003	6	905.818	227.508	6	1447.73	565.831	6
																3.46	76.7794	34.9197	6	429.001	213.546	6	667.097	326.104	6	903.417	225.994	6	1447.35	573.332	6
																3.46333	75.3534	34.3875	6	437.206	218.122	6	665.138	322.352	6	900.092	224.413	6	1445.61	577.81	6
																3.46667	75.1452	34.4545	6	436.368	218.025	6	663.08	319.932	6	899.62	224.154	6	1440.38	572.559	6
																3.47	74.9902	34.8148	6	436.194	218.339	6	664.433	318.212	6	898.231	224.476	6	1436.01	575.748	6
																3.47333	77.072	32.2612	6	434.451	219.381	6	668.68	324.54	6	898.266	223.503	6	1434.38	573.852	6
																3.47667	75.1859	36.8483	6	435.531	218.441	6	672.546	330.477	6	899.144	223.347	6	1433.52	565.766	6
																3.48	78.5767	31.7123	6	436.324	218.028	6	674.113	333.391	6	898.75	222.446	6	1436.87	564.191	6
																3.48333	80.6981	29.8305	6	437.046	218.178	6	670.948	330.954	6	899.27	222.172	6	1438.95	562.148	6
																3.48667	78.8984	32.1179	6	439.385	219.154	6	670.47	329.702	6	900.014	221.454	6	1436.79	560.616	6
																3.49	77.4027	35.4615	6	437.171	220.207	6	673.467	332.955	6	900.375	220.944	6	1437.41	559.37	6
																3.49333	76.4628	36.3114	6	433.015	214.843	6	669.887	330.581	6	899.484	221.77	6	1439.79	560.365	6
																3.49667	75.7071	35.582	6	432.251	212.234	6	668.317	327.72	6	899.372	221.373	6	1440.41	568.321	6
																3.5	75.2174	35.4599	6	432.567	213.927	6	667.487	324.24	6	898.999	220.601	6	1441.78	576.075	6
																3.50333	78.6676	30.9881	6	435.311	218.057	6	668.022	323.603	6	896.474	221.117	6	1442.18	581.205	6
																3.50667	78.3082	30.8165	6	434.031	217.697	6	669.469	328.386	6	894.537	220.618	6	1441.44	581.326	6
																3.51	76.8161	33.6891	6	433.222	217.864	6	667.504	327.637	6	896.824	224.145	6	1442.68	582.617	6
																3.51333	75.4925	33.4277	6	431.706	215.015	6	668.414	329.366	6	900.746	229.539	6	1442.75	588.187	6
																3.51667	76.9165	33.7674	6	430.696	215.308	6	664.795	327.385	6	901.106	228.922	6	1438.41	584.509	6
																3.52	76.5141	34.2701	6	429.9	216.28	6	664.31	324.969	6	901.614	228.343	6	1435.41	571.11	6
																3.52333	74.6259	37.2496	6	432.282	216.231	6	663.938	322.548	6	899.078	226.844	6	1440.23	569.018	6
																3.52667	74.7061	36.0276	6	435.008	217.374	6	663.38	320.202	6	897.264	224.546	6	1441.3	567.308	6
																3.53	76.6104	32.1974	6	435.959	217.146	6	661.718	319.423	6	896.013	223.502	6	1438.15	566.875	6
																3.53333	78.6143	30.7234	6	433.487	216.38	6	661.929	322.663	6	896.543	223.588	6	1437.59	566.659	6
																3.53667	79.2956	29.591	6	429.468	213.638	6	661.277	320.113	6	896.891	222.929	6	1436.56	568.168	6
																3.54	76.0947	33.4322	6	429.174	210.566	6	663.263	317.906	6	896.903	223.161	6	1434.18	575.963	6
																3.54333	72.1523	38.6278	6	428.277	210.037	6	666.004	322.953	6	897.648	223.153	6	1433.91	575.492	6
																3.54667	71.5741	38.9735	6	427.638	211.806	6	667.857	327.89	6	897.648	223.153	6	1438.85	576.599	6
																3.55	76.6964	33.3979	6	429.285	213.72	6	669.305	333.973	6	896.249	222.965	6	1442.14	584.249	6
																3.55333	77.3996	31.8032	6	429.917	212.259	6	671.281	337.264	6	894.919	221.815	6	1440.28	586.291	6
																3.55667	78.6289	30.3904	6	431.239	211.584	6	669.991	334.28	6	895.674	221.609	6	1439.3	583.289	6
																3.56	77.2407	33.2834	6	426.942	209.964	6	669.049	330.719	6	896.418	221.19	6	1435.71	573.728	6
																3.56333	75.9014	35.2326	6	428.733	212.101	6	667.785	328.507	6	897.162	220.884	6	1434.76	566.141	6
																3.56667	74.7808	36.477	6	430.794	215.266	6	665.795	326.547	6	896.26	221.837	6	1438.63	564.37	6
																3.57	74.2973	37.8829	6	430.072	214.644	6	664.324	326.1	6	897.411	220.696	6	1440.16	568.753	6
																3.57333	73.9469	37.3331	6	429.36	213.982	6	666.168	330.409	6	897.5	220.916	6	1437.91	569.382	6
																3.57667	75.906	32.0378	6	426.754	211.977	6	665.315	328.704	6	894.862	219.729	6	1434.04	571.471	6
																3.58	77.5208	31.2318	6	426.154	211.546	6	667.669	333.247	6	893.679	219.652	6	1432.54	571.098	6
																3.58333	78.4226	31.8388	6	429.527	216.165	6	667.291	332.574	6	896.091	223.949	6	1435.76	567.093	6
																3.58667	75.1852	33.7356	6	431.842	217.899	6	670.091	337.363	6	902.03	233.42	6	1436.58	564.288	6
																3.59	75.3663	34.9431	6	431.075	216.713	6	669.264	334.684	6	903.563	236.868	6	1433.8	565.799	6
																3.59333	73.9308	35.5365	6	430.167	216.495	6	667.962	330.949	6	904.995	232.233	6	1429.13	568.659	6
																3.59667	74.0045	36.7481	6	433.72	220.26	6	666.96	327.472	6	906.314	228.686	6	1429.49	575.848	6
																3.6	79.0827	30.5111	6	431.913	219.725	6	667.051	325.875	6	905.423	225.905	6	1430.68	571.747	6
																3.60333	79.8488	28.2572	6	429.712	216.528	6	669.361	330.687	6	902.943	223.01	6	1430.92	563.108	6
																3.60667	75.7493	32.8698	6	428.963	215.515	6	671.751	337.175	6	900.081	221.187	6	1432.51	561.497	6
																3.61	76.0772	33.5769	6	429.432	214.596	6	672.866	341.533	6	897.996	220.632	6	1429.36	562.789	6
																3.61333	74.1959	36.9911	6	428.271	214.205	6	670.005	337.867	6	897.003	220.158	6	1429.54	563.881	6
																3.61667	75.1191	34.587	6	428.207	214.618	6	668.393	333.81	6	893.476	220.215	6	1430.62	565.354	6
																3.62	76.2719	34.5235	6	428.764	217.668	6	666.516	329.037	6	891.052	220.601	6	1432.3	563.683	6
																3.62333	78.9415	29.7607	6	428.916	219.663	6	665.111	326.037	6	893.849	224.968	6	1432.62	563.181	6
																3.62667	78.8799	28.2689	6	429.643	217.204	6	663.549	326.258	6	897.264	230.575	6	1427.56	564.696	6
																3.63	75.9299	34.096	6	427.338	215.106	6	665.826	330.618	6	896.768	228.984	6	1419.42	565.655	6
																3.63333	74.7949	36.3325	6	430.022	215.628	6	664.006	328.075	6	896.137	225.895	6	1416.75	564.684	6
																3.63667	76.1028	33.1934	6	427.622	214.844	6	661.518	325.079	6	894.266	224.489	6	1417.45	557.364	6
																3.64	77.0909	31.4505	6	427.86	214.909	6	657.781	319.991	6	892.664	222.647	6	1422.49	562.857	6
																3.64333	78.5117	30.0561	6	430.889	217.208	6	656.539	316.674	6	892.823	220.646	6	1425.18	567.372	6
																3.64667	77.6668	31.5638	6	429.369	214.869	6	655.64	315.816	6	892.801	219.066	6	1426.6	563.206	6
																3.65	75.0874	34.885	6	422.348	209.474	6	656.004	319.017	6	892.429	218.406	6	1429.06	558.014	6
																3.65333	74.2397	35.8376	6	418.211	206.189	6	654.195	318.531	6	892.316	218.23	6	1426.4	552.662	6
																3.65667	75.8034	34.3415	6	419.65	207.206	6	657.372	322.935	6	892.698	217.768	6	1427.78	561.566	6
																3.66	75.6948	34.0189	6	423.643	212.039	6	656.413	319.523	6	892.552	217.843	6	1430.74	571.229	6
																3.66333	75.7132	33.4457	6	428.116	218.449	6	656.273	318.725	6	891.932	216.937	6	1426.73	570.123	6
																3.66667	76.7746	33.0792	6	431.433	219.899	6	657.379	322.018	6	891.561	216.945	6	1421.47	564.822	6
																3.67	77.9515	31.1013	6	430.31	218.793	6	656.16	321.592	6	892.576	216.737	6	1424.38	562.928	6
																3.67333	79.8688	29.4666	6	429.805	217.16	6	656.709	324.924	6	892.304	215.799	6	1425.29	560.328	6
																3.67667	78.4458	30.8858	6	426.328	214.168	6	656.173	323.737	6	895.111	218.54	6	1420.31	557.287	6
																3.68	75.3177	33.347	6	418.251	209.909	6	658.473	326.7	6	901.411	229.195	6	1418.83	563.567	6
																3.68333	74.6525	34.5295	6	422.787	209.528	6	658.535	323.767	6	903.811	234.037	6	1418	563.146	6
																3.68667	73.0013	38.0038	6	422.625	208.316	6	656.221	320.146	6	901.817	229.996	6	1419.25	562.625	6
																3.69	76.2641	31.6283	6	425.247	208.573	6	655.9	319.579	6	899.867	225.055	6	1420.59	562.048	6
																3.69333	77.3192	29.9791	6	428.532	210.432	6	658.701	324.303	6	899.124	222.883	6	1423.39	558.943	6
																3.69667	77.8315	30.1308	6	429.264	213.19	6	658.909	322.184	6	896.226	221.512	6	1424.92	556.734	6
																3.7	76.9883	31.6085	6	427.807	213.682	6	663.293	326.929	6	893.77	218.061	6	1421.79	556.127	6
																3.70333	76.398	33.771	6	426.916	215.364	6	665.054	330.941	6	891.176	213.859	6	1421.39	555.254	6
																3.70667	74.6664	34.0522	6	426.831	216.636	6	664.755	327.089	6	889.926	214.21	6	1419.28	556.594	6
																3.71	73.2937	35.6674	6	427.205	215.204	6	663.11	327.35	6	889.192	215.769	6	1415.21	561.291	6
																3.71333	74.1307	35.0449	6	425.739	213.006	6	664.754	330.715	6	891.244	220.692	6	1416.91	569.084	6
																3.71667	76.4832	31.4448	6	425.639	212.425	6	665.363	329.875	6	896.395	227.298	6	1421.25	573.382	6
																3.72	76.9195	29.5874	6	425.213	211.359	6	668.461	334.548	6	895.268	225.317	6	1423.59	572.429	6
																3.72333	75.4082	33.5323	6	423.272	211.227	6	667.576	331.779	6	893.273	222.445	6	1425.19	570.469	6
																3.72667	73.9916	37.3262	6	420.429	208.655	6	663.948	328.036	6	891.672	220.222	6	1423.57	569.394	6
																3.73	73.4399	36.5627	6	421.122	208.169	6	658.538	323.243	6	890.681	220.355	6	1422.83	567.36	6
																3.73333	74.3224	37.8861	6	422.21	207.915	6	655.654	319.711	6	890.072	219.345	6	1421.06	563.932	6
																3.73667	75.2769	34.6789	6	421.677	207.357	6	655.487	318.212	6	889.577	219.704	6	1416.71	558.01	6
																3.74	76.2616	31.7141	6	418.613	206.127	6	659.579	323.298	6	889.589	220.499	6	1413.34	560.806	6
																3.74333	78.5944	29.0079	6	421.519	208.069	6	660.703	327.65	6	888.314	219.582	6	1413.3	566.982	6
																3.74667	75.6712	32.7333	6	425.387	211.165	6	659.605	327.236	6	888.473	219.738	6	1415.41	565.096	6
																3.75	74.3481	33.7827	6	431.085	215.276	6	662.226	331.854	6	887.965	218.098	6	1418.03	557.507	6
																3.75333	72.5134	37.5318	6	428.345	215.441	6	659.487	327.852	6	887.593	216.962	6	1417.37	549.681	6
																3.75667	71.7707	39.7679	6	426.534	214.955	6	655.751	322.718	6	887.604	215.823	6	1413.31	551.7	6
																3.76	70.7892	41.2775	6	427.642	214.097	6	653.593	319.041	6	889.881	220.599	6	1407.14	555.889	6
																3.76333	72.7938	35.4345	6	425.494	210.965	6	652.392	315.81	6	896.34	231.189	6	1410.13	561.522	6
																3.76667	77.3366	30.5448	6	425.312	208.396	6	651.832	313.421	6	899.236	235.708	6	1418.18	567.23	6
																3.77	76.2935	31.6731	6	424.942	208.662	6	651.03	312.715	6	897.354	231.521	6	1423.57	569.597	6
																3.77333	74.5036	33.5636	6	423.754	208.938	6	654.394	319.525	6	895.505	229.235	6	1417.55	560.589	6
																3.77667	75.5311	31.5628	6	424.529	208.556	6	658.044	327.278	6	893.396	226.052	6	1410.89	555.622	6
																3.78	75.3098	34.184	6	423.774	209.317	6	661.696	334.418	6	891.673	222.113	6	1411.82	556.303	6
																3.78333	76.8231	32.9434	6	421.898	207.659	6	662.722	337.456	6	889.553	219.844	6	1415.25	560.647	6
																3.78667	76.2164	32.406	6	423.041	208.917	6	661.111	333.352	6	887.445	217.615	6	1415.18	553.872	6
																3.79	74.0524	35.9751	6	420.394	207.383	6	658.473	328.237	6	886.86	216.667	6	1412.75	545.528	6
																3.79333	73.3877	35.6245	6	423.664	208.007	6	655.293	324.429	6	885.339	216.671	6	1408.04	545.113	6
																3.79667	73.3799	34.8853	6	424.644	209.15	6	653.467	323.766	6	885.869	216.791	6	1408.38	543.987	6
																3.8	76.4414	30.1445	6	429.997	213.773	6	655.409	327.469	6	883.333	216.687	6	1408.03	543.395	6
																3.80333	75.0417	32.8274	6	432.371	216.097	6	653.178	325.156	6	881.901	216.388	6	1404.33	547.347	6
																3.80667	74.159	36.1154	6	430.481	216.702	6	652.293	322.432	6	883.525	215.298	6	1407.99	554.012	6
																3.81	74.8026	33.9896	6	429.777	215.586	6	649.009	318.991	6	883.761	214.298	6	1414.31	558.703	6
																3.81333	77.788	31.9527	6	425.446	212.188	6	645.303	315.315	6	882.87	213.38	6	1419.62	562.736	6
																3.81667	75.7615	32.6961	6	421.475	206.665	6	645.705	313.077	6	881.235	213.517	6	1418.69	558.232	6
																3.82	75.9841	34.7199	6	420.988	205.035	6	650.67	317.787	6	882.838	218.353	6	1406.43	548.661	6
																3.82333	74.9843	36.0901	6	421.909	205.729	6	653.19	319.536	6	887.616	223.172	6	1395.12	544.197	6
																3.82667	73.7969	34.501	6	421.161	205.906	6	651.951	318.646	6	887.977	222.051	6	1394.03	538.097	6
																3.83	73.0894	37.0388	6	419.798	206.111	6	654.931	323.478	6	887.084	221.822	6	1400.8	543.793	6
																3.83333	72.2624	40.3949	6	421.954	208.693	6	657.79	328.853	6	885.71	222.432	6	1405.58	555.542	6
																3.83667	75.1154	32.5164	6	427.618	213.674	6	655.856	322.714	6	885.879	222.419	6	1412.12	561.859	6
																3.84	75.9272	32.8356	6	426.967	215.763	6	653.3	321.974	6	885.991	221.087	6	1417.4	560.512	6
																3.84333	78.7714	29.4948	6	425.55	214.907	6	653.876	324.177	6	884.594	219.2	6	1421.02	557.696	6
																3.84667	74.2313	35.7607	6	421.728	213.098	6	651.487	321.34	6	883.477	217.257	6	1421.21	558.398	6
																3.85	75.5095	34.8711	6	426.435	214.032	6	649.874	319.82	6	882.261	215.813	6	1420.04	565.802	6
																3.85333	74.5305	36.4574	6	425.587	212.521	6	654.301	326.415	6	882.78	215.492	6	1415.95	564.043	6
																3.85667	74.4006	36.3348	6	425.913	215.533	6	658.999	332.589	6	882.633	213.789	6	1410.18	558.849	6
																3.86	76.2248	31.2546	6	428.419	217.077	6	659.715	334.491	6	881.122	212.815	6	1412.69	564.369	6
																3.86333	75.8307	31.9248	6	428.982	215.777	6	657.011	330.059	6	880.029	212.195	6	1412.37	566.025	6
																3.86667	76.6477	31.3104	6	427.844	212.276	6	654.812	328.936	6	881.562	213.918	6	1409.92	564.907	6
																3.87	75.0956	32.114	6	425.214	210.125	6	654.254	325.014	6	885.405	220.622	6	1403.68	557.342	6
																3.87333	74.4444	33.5397	6	423.605	209.517	6	651.672	323.627	6	887.456	225.146	6	1399.74	551.158	6
																3.87667	74.6203	32.5064	6	421.175	208.813	6	649.468	320.799	6	886.974	223.92	6	1403.44	548.807	6
																3.88	74.5135	32.156	6	417.174	206.63	6	648.129	317.268	6	885.72	221.527	6	1409.23	547.753	6
																3.88333	76.3458	30.8072	6	419.782	209.76	6	647.158	315.361	6	888.044	222.585	6	1414.93	548.952	6
																3.88667	73.9	34.7055	6	421.717	211.899	6	650.178	320.457	6	886.374	229.233	6	1418.96	556.445	6
																3.89	72.7543	35.0977	6	422.019	211.514	6	652.159	325.072	6	882.35	226.895	6	1415.56	565.631	6
																3.89333	75.8374	31.0871	6	423.572	211.21	6	652.23	323.91	6	880.896	224.273	6	1410.33	575.091	6
																3.89667	79.2041	27.3885	6	424.417	211.048	6	652.401	326.333	6	881.416	222.874	6	1407.35	579.031	6
																3.9	76.5455	28.0395	6	423.808	210.714	6	651.138	325.786	6	882.51	220.821	6	1410.57	578.904	6
																3.90333	73.8569	31.3411	6	423.051	211.021	6	652.164	329.058	6	881.394	220.377	6	1409.07	566.116	6
																3.90667	71.9524	34.6389	6	420.79	211.119	6	649.171	325.181	6	882.769	220.319	6	1407.84	548.799	6
																3.91	76.1132	31.6355	6	419.913	208.814	6	647.354	321.748	6	882.262	219.395	6	1401.31	541.8	6
																3.91333	77.5505	31.0766	6	421.104	209.682	6	646.098	320.845	6	882.891	217.726	6	1399.79	540.994	6
																3.91667	81.9159	28.4379	6	423.835	212.041	6	648.744	324.09	6	880.987	216.369	6	1401.99	539.329	6
																3.92	80.0411	26.8964	6	424.183	213.908	6	649.942	323.137	6	880.412	216.089	6	1399.79	532.867	6
																3.92333	77.7925	28.4141	6	421.995	212.238	6	654.218	327.918	6	878.891	215.732	6	1403.05	531.624	6
																3.92667	76.6818	29.8574	6	421.827	212.212	6	656.254	329.9	6	879.557	215.98	6	1406.85	536.996	6
																3.93	76.0367	31.689	6	423.651	211.993	6	653.923	327.13	6	879.793	216.199	6	1408.42	544.797	6
																3.93333	74.0256	34.4983	6	423.042	212.357	6	652.8	324.947	6	878.655	216.294	6	1410.56	549.584	6
																3.93667	72.513	35.7117	6	425.846	212.671	6	654.338	328.133	6	878.294	215.265	6	1408.65	551.844	6
																3.94	73.3231	35.6761	6	420.556	210.282	6	652.624	328.594	6	878.181	213.705	6	1408.33	560.921	6
																3.94333	75.3107	31.3874	6	418.251	209.175	6	655.169	332.944	6	877.289	214.434	6	1411.82	562.512	6
																3.94667	73.0976	35.4954	6	417.505	208.12	6	654.573	328.168	6	878.068	214.3	6	1407.77	554.208	6
																3.95	74.4683	34.1535	6	417.772	208.008	6	651.806	325.616	6	880.841	217.99	6	1401.84	545.656	6
																3.95333	75.2947	32.8347	6	418.402	208.526	6	650.724	323.77	6	887.152	227.912	6	1391.49	535.021	6
																3.95667	76.8959	30.1091	6	420.958	211.521	6	653.197	326.736	6	889.069	231.619	6	1385.36	534.998	6
																3.96	77.2048	31.9884	6	425.586	215.765	6	652.135	323.118	6	887.941	229.556	6	1387.68	532.656	6
																3.96333	75.1236	31.5428	6	424.761	215.334	6	649.767	319.763	6	885.327	225.868	6	1393.89	531.432	6
																3.96667	74.1784	32.9712	6	421.559	212.83	6	648.843	319.395	6	880.705	220.435	6	1399.4	537.78	6
																3.97	73.0001	34.9977	6	418.242	210.048	6	653.831	325.164	6	876.669	215.973	6	1401.62	539.678	6
																3.97333	74.4073	32.0016	6	415.731	207.763	6	654.362	329.462	6	876.073	214.292	6	1392.84	534.46	6
																3.97667	77.5583	27.7309	6	415.136	205.306	6	654.989	328.873	6	876.434	213.501	6	1385.44	537.313	6
																3.98	77.5895	30.0782	6	416.438	205.215	6	657.082	333.461	6	876.322	213.552	6	1381.89	541.796	6
																3.98333	76.6348	28.5274	6	419.08	209.264	6	655.669	332.196	6	876.829	213.158	6	1387.82	544.751	6
																3.98667	75.6099	29.7382	6	421.686	211.815	6	653.693	329.438	6	876.682	218.909	6	1394.48	541.981	6
																3.99	74.6962	31.5159	6	427.929	216.378	6	650.771	325.691	6	878.283	225.303	6	1397.17	540.716	6
																3.99333	75.9394	29.9545	6	425.457	215.135	6	647.063	323.441	6	878.046	223.369	6	1400.05	546.733	6
																3.99667	76.7781	31.4878	6	423.722	211.582	6	644.143	322.574	6	878.193	219.684	6	1405	552.784	6
																4	75.3033	31.0492	6	421.435	209.476	6	642.42	320.1	6	878.418	217.919	6	1405.78	556.567	6
																4.00333	73.9202	33.0839	6	418.841	210.14	6	644.133	316.258	6	877.156	218.305	6	1397.21	544.242	6
																4.00667	74.0544	33.0481	6	422.771	211.959	6	648.549	322.076	6	875.544	217.378	6	1391.68	537.144	6
																4.01	76.1751	30.7113	6	425.228	214.251	6	651.089	327.658	6	874.551	215.784	6	1390.62	532.098	6
																4.01333	76.9804	29.4388	6	426.087	214.023	6	649.973	323.848	6	876.119	219.454	6	1389.5	524.619	6
																4.01667	78.3821	27.6953	6	420.205	209.306	6	650.256	323.039	6	880.436	224.75	6	1392.11	525.717	6
																4.02	78.5773	29.8204	6	417.624	208.021	6	650.771	327.37	6	880.91	223.6	6	1395.93	532.5	6
																4.02333	76.0228	31.0587	6	417.853	209.684	6	649.807	323.412	6	879.636	222.138	6	1399.55	538.043	6
																4.02667	74.2019	33.6367	6	418.874	209.001	6	644.517	321.217	6	877.529	219.657	6	1400.3	545.426	6
																4.03	74.3686	33.2215	6	418.828	207.477	6	645.039	326.636	6	876.435	217.881	6	1391.97	546.192	6
																4.03333	78.5385	29.1201	6	416.631	205.89	6	644.573	324.326	6	875.43	215.478	6	1387.28	537.999	6
																4.03667	78.7394	30.2668	6	417.098	204.798	6	643.721	322.586	6	875.082	215.172	6	1388.5	535.031	6
																4.04	78.0934	29.2384	6	415.147	204.649	6	644.872	320.419	6	875.837	212.441	6	1390.24	536.392	6
																4.04333	76.5688	30.3896	6	414.968	203.682	6	647.013	325.599	6	876.446	212.05	6	1396.75	540.85	6
																4.04667	74.6841	31.3209	6	416.633	203.101	6	646.601	320.827	6	878.352	215.763	6	1402.62	548.592	6
																4.05	74.0167	35.108	6	415.854	203.597	6	645.599	317.335	6	881.37	222.872	6	1399.57	547.532	6
																4.05333	72.1803	36.0075	6	414.425	202.652	6	642.355	314.995	6	881.518	221.604	6	1392.28	542.19	6
																4.05667	76.7036	30.0054	6	415.195	205.868	6	642.034	313.163	6	881.89	219.839	6	1388.55	543.755	6
																4.06	78.4597	28.8748	6	416.469	206.094	6	643.661	321.031	6	880.639	218.621	6	1387.3	541.128	6
																4.06333	78.5254	27.8905	6	417.782	207.892	6	644.174	326.016	6	880.424	218.187	6	1387.87	537.678	6
																4.06667	75.0944	33.9118	6	424.224	210.296	6	641.058	323.331	6	879.894	216.215	6	1387.75	537.886	6
																4.07	73.6555	32.8353	6	425.858	210.916	6	641.052	318.448	6	879.533	215.123	6	1389.08	545.288	6
																4.07333	71.4733	35.7493	6	423.821	210.478	6	642.359	316.7	6	878.271	213.529	6	1387.93	553.086	6
																4.07667	74.1806	32.5539	6	423.046	210.858	6	646.143	324.116	6	876.918	213.653	6	1386.24	552.711	6
																4.08	77.7223	28.9065	6	424.979	212.244	6	650.827	330.451	6	875.431	213.529	6	1385.66	539.895	6
																4.08333	74.9798	32.0546	6	422.906	211.307	6	652.076	333.274	6	873.559	213.654	6	1384.3	527.536	6
																4.08667	72.8397	34.2776	6	422.076	208.368	6	649.976	329.641	6	872.084	213.507	6	1384.37	528.631	6
																4.09	72.6226	34.5271	6	422.344	209.35	6	647.741	324.615	6	871.858	213.269	6	1383.52	531.634	6
																4.09333	71.2788	36.9616	6	421.314	209.714	6	644.979	322.556	6	873.099	212.744	6	1382.58	540.487	6
																4.09667	71.6275	36.6815	6	420.497	210.335	6	643.077	320.391	6	873.729	211.581	6	1383.05	546.159	6
																4.1	72.4084	37.2663	6	420.262	209.955	6	640.433	318.624	6	874.473	210.801	6	1385.42	543.199	6
																4.10333	73.8198	32.8265	6	421.201	209.936	6	642.494	323.336	6	876.616	214.025	6	1386.52	542.235	6
																4.10667	76.3394	30.2378	6	422.404	211.426	6	644.409	326.044	6	881.192	222.559	6	1390.65	540.74	6
																4.11	78.0828	29.1944	6	421.132	211.948	6	642.761	322.288	6	880.707	227.444	6	1393.04	546.56	6
																4.11333	79.4427	28.9629	6	419.853	211.146	6	642.519	319.913	6	875.25	224.241	6	1390.39	549.694	6
																4.11667	75.8392	31.2205	6	417.082	209.099	6	641.043	317.136	6	872.727	219.422	6	1377.83	537.672	6
																4.12	75.735	34.0972	6	416.39	208.289	6	639.299	315.419	6	875.252	215.54	6	1372.29	524.732	6
																4.12333	73.9356	37.8146	6	414.904	206.051	6	641.256	319.961	6	876.929	212.076	6	1372.47	517.368	6
																4.12667	70.5123	37.8946	6	413.913	206.035	6	641.9	317	6	875.657	212.915	6	1374.39	521.207	6
																4.13	69.1909	36.9424	6	415.399	207.749	6	643.176	320.362	6	871.913	213.966	6	1381.7	532.424	6
																4.13333	71.83	34.1841	6	416.708	206.854	6	640.862	319.053	6	869.603	214.24	6	1389.28	539.985	6
																4.13667	72.1495	33.1239	6	415.535	206.375	6	639.285	317.391	6	868.748	213.236	6	1390.93	545.393	6
																4.14	71.9418	33.1566	6	414.242	206.224	6	641.527	322.065	6	868.117	209.87	6	1387.31	546.726	6
																4.14333	72.8504	35.1954	6	413.093	206.421	6	640.114	319.409	6	868.511	209.048	6	1386.79	543.817	6
																4.14667	70.5185	38.535	6	415.126	207.104	6	641.327	318.413	6	870.032	211.86	6	1390.27	538.394	6
																4.15	74.3137	30.7903	6	417.18	210.227	6	645.371	321.539	6	875.24	220.1	6	1391.7	531.627	6
																4.15333	76.8707	29.2439	6	420.54	214.445	6	645.125	318.835	6	877.922	224.514	6	1391.84	533.773	6
																4.15667	76.8587	28.8996	6	420.565	215.576	6	644.825	315.035	6	877.934	223.55	6	1391.91	541.522	6
																4.16	72.8688	33.6785	6	418.383	215.72	6	644.452	313.204	6	877.551	222.459	6	1389.66	544.179	6
																4.16333	70.643	37.134	6	419.055	214.125	6	646.711	316.414	6	877.054	219.9	6	1383.89	538.146	6
																4.16667	73.3315	35.0537	6	418.368	212.438	6	646.912	316.091	6	876.062	217.89	6	1385.17	539.779	6
																4.17	74.2835	33.4053	6	416.181	208.769	6	647.577	320.992	6	875.059	216.262	6	1388.99	546.073	6
																4.17333	75.5285	30.2484	6	409.085	203.099	6	643.913	318.848	6	873.955	213.33	6	1390.97	549.868	6
																4.17667	73.5537	32.3689	6	407.444	202.078	6	642.866	318.461	6	873.086	212.013	6	1387.95	550.182	6
																4.18	73.0619	33.2206	6	411.378	203.442	6	646.212	322.911	6	871.824	211.669	6	1384.47	549.068	6
																4.18333	71.665	33.6841	6	415.005	204.676	6	644.781	321.133	6	871.08	211.697	6	1380.42	538.93	6
																4.18667	71.3833	33.2412	6	415.032	205.248	6	645.606	324.001	6	870.607	212.011	6	1379.84	528.629	6
																4.19	71.8772	33.3977	6	414.081	205.351	6	643.146	321.378	6	870.111	212.334	6	1380.18	526.054	6
																4.19333	71.9497	33.214	6	413.342	205.772	6	641.935	317.472	6	867.969	211.428	6	1379.9	525.344	6
																4.19667	70.229	36.334	6	414.795	205.498	6	641.021	314.345	6	867.394	211.253	6	1376.69	517.82	6
																4.2	71.3267	35.1785	6	416.191	207.98	6	642.202	317.539	6	867.27	211.478	6	1373.32	511.143	6
																4.20333	73.277	30.9506	6	422.028	209.674	6	640.303	316.988	6	867.146	209.582	6	1369.35	513.567	6
																4.20667	73.1037	30.5363	6	418.323	207.325	6	642.667	323.685	6	865.873	209.463	6	1373.16	518.932	6
																4.21	73.3118	29.4059	6	418.065	207.144	6	644.51	329.299	6	866.911	208.645	6	1377.72	524.799	6
																4.21333	74.5664	27.8414	6	416.808	207.232	6	643.094	324.392	6	865.986	207.227	6	1380.94	531.769	6
																4.21667	73.0947	30.9645	6	415.94	206.216	6	641.68	320.702	6	864.409	207.157	6	1384.54	536.888	6
																4.22	73.8753	33.6453	6	414.806	204.935	6	640.678	317.18	6	865.435	211.568	6	1385.38	542.536	6
																4.22333	71.3832	36.2462	6	415.222	205.028	6	638.252	313.715	6	870.54	219.314	6	1382.97	541.624	6
																4.22667	70.1511	37.384	6	418.291	208.936	6	636.021	311.125	6	873.211	223.018	6	1380.84	531.212	6
																4.23	71.1531	36.8558	6	418.519	209.582	6	633.658	308.616	6	873.346	219.963	6	1379.95	523.525	6
																4.23333	72.3682	32.9202	6	418.942	211.993	6	634.285	308.139	6	872.828	217.134	6	1381.04	523.592	6
																4.23667	73.8807	31.0089	6	419.08	210.636	6	637.528	314.582	6	871.723	215.353	6	1377.24	524.512	6
																4.24	75.5873	28.6608	6	416.07	208.628	6	641.44	321.24	6	870.721	214.913	6	1371.84	524.553	6
																4.24333	73.9048	31.8224	6	416.596	207.337	6	644.786	325.725	6	870.112	213.919	6	1375.43	524.113	6
																4.24667	70.6354	35.2337	6	415.158	203.679	6	642.808	320.535	6	868.601	213.252	6	1382.57	529.891	6
																4.25	70.6132	34.636	6	411.681	201.46	6	638.88	315.377	6	867.633	211.202	6	1386.37	535.975	6
																4.25333	69.8423	35.9024	6	409.908	200.811	6	637.015	315.096	6	867.756	210.867	6	1389.13	542.354	6
																4.25667	72.0025	32.0118	6	408.643	201.595	6	639.606	320.135	6	868.263	211.615	6	1391.06	549.764	6
																4.26	73.1539	30.6866	6	410.346	201.603	6	638.673	320.435	6	867.62	209.966	6	1392.45	553.54	6
																4.26333	75.4944	29.3268	6	417.864	206.061	6	641.819	324.564	6	867.644	209.994	6	1388.29	548.097	6
																4.26667	72.0066	31.9951	6	417.167	205.972	6	640.62	320.489	6	868.657	213.334	6	1381.15	535.141	6
																4.27	70.4512	33.3051	6	417.238	206.254	6	638.342	317.558	6	873.244	222.158	6	1375.38	526.035	6
																4.27333	70.3224	35.1057	6	416.217	205.88	6	641.982	324.987	6	876.818	227.831	6	1367.03	514.377	6
																4.27667	73.298	29.1922	6	414.793	205.547	6	644.37	331.519	6	876.05	225.192	6	1367.54	520.643	6
																4.28	73.6504	29.0433	6	416.487	208.484	6	645.45	337.073	6	874.068	220.805	6	1367.11	527.18	6
																4.28333	73.6558	31.836	6	417.041	210.625	6	643.309	333.286	6	873.471	217.682	6	1365.43	526.471	6
																4.28667	73.1508	32.3804	6	416.801	209.467	6	641.709	329.867	6	871.948	215.204	6	1368.46	524.95	6
																4.29	73.2359	32.1044	6	417.124	208.45	6	639.125	326.109	6	870.348	212.632	6	1373.89	529.149	6
																4.29333	71.3357	35.6177	6	413.81	205.465	6	637.153	320.888	6	868.229	210.762	6	1375.42	529.501	6
																4.29667	70.2818	38.0514	6	411.933	203.611	6	634.048	318.889	6	867.247	211.44	6	1372.08	531.223	6
																4.3	71.0048	35.6846	6	411.519	203.352	6	632.045	315.8	6	866.269	211.563	6	1371.49	535.555	6
																4.30333	75.4431	30.9054	6	417.034	207.748	6	631.068	312.322	6	866.403	211.601	6	1376.63	539.388	6
																4.30667	75.9797	31.7334	6	414.265	207.828	6	630.419	312.399	6	866.403	212.191	6	1383.19	540.187	6
																4.31	72.3538	32.7008	6	414.022	206.392	6	632.303	315.568	6	865.637	212.169	6	1382.26	537.107	6
																4.31333	72.1744	34.3831	6	411.669	204.402	6	630.99	314.556	6	865.66	212.166	6	1377.15	529.235	6
																4.31667	70.9202	35.3995	6	409.614	203.323	6	633.266	319.655	6	865.66	211.972	6	1372.88	523.738	6
																4.32	69.4235	36.7772	6	412.317	205.468	6	635.265	324.332	6	865.276	210.868	6	1374.86	525.455	6
																4.32333	69.5033	36.3222	6	418.446	210.932	6	634.455	322.602	6	865.412	210.665	6	1377.06	531.796	6
																4.32667	73.4211	30.2747	6	419.41	212.826	6	633.751	318.886	6	863.382	210.094	6	1374.77	538.96	6
																4.33	74.9386	28.6014	6	417.176	209.034	6	632.975	315.188	6	861.173	211.065	6	1372.36	539.737	6
																4.33333	72.4793	34.339	6	413.992	206.072	6	630.767	313	6	861.196	212.081	6	1373.28	535.459	6
																4.33667	70.1762	35.7693	6	413.491	204.518	6	629.958	308.886	6	862.571	211.947	6	1372.62	525.884	6
																4.34	68.8238	36.6398	6	415.638	206.453	6	627.549	305.339	6	862.301	212.447	6	1371.99	520.157	6
																4.34333	68.8981	38.1449	6	415.864	206.19	6	624.731	305.69	6	862.807	211.807	6	1372.88	519.571	6
																4.34667	72.41	31.0514	6	412.31	206.02	6	627.987	311.032	6	861.794	210.538	6	1374.45	525.475	6
																4.35	73.8953	29.334	6	409.703	205.152	6	632.421	314.586	6	862.188	208.466	6	1371.78	534.592	6
																4.35333	72.0288	32.1579	6	411.184	207.631	6	631.343	312.196	6	861.68	208.417	6	1368.74	537.281	6
																4.35667	71.1752	33.8783	6	412.385	206.637	6	629.484	312.727	6	863.721	211.551	6	1364.32	528.71	6
																4.36	69.0392	36.9238	6	410.157	202.506	6	631.482	317.31	6	866.775	216.407	6	1364.98	516.784	6
																4.36333	72.33	31.7195	6	405.8	199.186	6	629.855	314.516	6	865.761	216.507	6	1364.82	508.712	6
																4.36667	73.2507	30.1281	6	406.274	200.422	6	629.591	312.853	6	865.275	216.065	6	1367.31	510.473	6
																4.37	71.8337	31.603	6	405.199	200.626	6	630.625	315.913	6	865.163	214.921	6	1370.6	519.03	6
																4.37333	68.2669	36.4647	6	405.351	200.469	6	631.094	314.85	6	864.904	214.069	6	1373	523.41	6
																4.37667	69.3255	36.5128	6	406.292	199.307	6	632.498	317.541	6	864.914	214.085	6	1373.85	523.099	6
																4.38	72.0937	32.1508	6	406.694	198.989	6	632.364	316.98	6	865.928	214.196	6	1372.97	524.361	6
																4.38333	72.5932	30.5895	6	407.558	198.935	6	635.154	323.613	6	865.895	213.454	6	1370.47	526.667	6
																4.38667	73.3911	28.586	6	407.154	201.632	6	638.348	325.337	6	865.274	212.709	6	1372.02	532.442	6
																4.39	69.5083	34.7198	6	408.204	201.575	6	635.581	322.771	6	863.134	211.425	6	1373.83	537.442	6
																4.39333	69.4316	34.3313	6	410.694	204.486	6	634.926	317.936	6	862.062	211.472	6	1373.71	544.181	6
																4.39667	70.1772	36.2312	6	412.936	207.048	6	631.526	315.284	6	862.57	211.157	6	1373.96	543.738	6
																4.4	69.775	34.466	6	415.618	210.2	6	628.664	311.637	6	862.806	210.676	6	1371.37	534.453	6
																4.40333	70.0249	34.2805	6	415.966	213.766	6	626.662	308.231	6	864.058	210.567	6	1367.53	521.053	6
																4.40667	70.1059	37.3463	6	416.799	213.333	6	627.213	307.351	6	861.251	209.112	6	1367.83	512.766	6
																4.41	74.0958	31.9194	6	419.907	212.777	6	632.797	314.389	6	858.163	209.725	6	1370.25	516.943	6
																4.41333	70.5992	34.3965	6	417.896	210.056	6	635.546	319.313	6	858.344	210.08	6	1370.48	521.997	6
																4.41667	70.8281	34.9049	6	416.93	208.837	6	632.385	315.973	6	858.851	209.752	6	1366.96	525.044	6
																4.42	69.7967	35.8019	6	412.052	206.536	6	630.519	316.672	6	858.964	209.028	6	1366.42	533.442	6
																4.42333	69.4842	37.7617	6	409.874	203.683	6	634.528	320.773	6	859.833	209.787	6	1369.66	540.72	6
																4.42667	67.1064	40.4036	6	406.863	201.798	6	631.453	315.801	6	860.068	209.701	6	1375.52	541.396	6
																4.43	70.3744	34.6972	6	406.658	201.782	6	631.562	312.303	6	861.714	213.186	6	1373.67	531.792	6
																4.43333	72.6276	31.0009	6	408.81	202.391	6	630.817	311.678	6	863.9	217.147	6	1366.29	517.239	6
																4.43667	73.7334	28.8924	6	410.991	204.796	6	631.899	317.144	6	864.036	216.479	6	1361.91	511.14	6
																4.44	70.6808	33.1425	6	414.566	210.104	6	628.219	313.302	6	863.415	215.91	6	1358.29	513.026	6
																4.44333	68.5849	35.4677	6	416.819	211.366	6	624.786	309.838	6	862.413	214.667	6	1356.75	514.478	6
																4.44667	68.8169	36.0808	6	416.861	210.186	6	622.61	307.404	6	861.422	213.091	6	1360.38	523.308	6
																4.45	67.5032	35.6422	6	414.049	207.023	6	621.316	306.409	6	859.81	210.578	6	1370.98	537.444	6
																4.45333	70.5818	32.2363	6	411.164	203.342	6	625.17	310.734	6	858.828	208.47	6	1382.88	547.469	6
																4.45667	71.6706	31.1723	6	413.009	204.299	6	626.433	312.983	6	857.565	208.26	6	1388.57	549.124	6
																4.46	73.8034	30.9261	6	411.984	206.411	6	626.711	310.399	6	857.612	211.361	6	1380.86	536.643	6
																4.46333	70.6222	35.9429	6	413.75	207.74	6	627.845	309.843	6	860.587	216.095	6	1369.09	530.871	6
																4.46667	68.3568	37.9648	6	413.373	205.889	6	631.791	316.489	6	862.583	214.108	6	1355.2	523.433	6
																4.47	71.5828	32.5395	6	413.793	206.113	6	634.882	321.366	6	862.673	211.708	6	1352.02	524.655	6
																4.47333	74.0378	30.7239	6	414.962	207.515	6	634.467	316.413	6	860.282	210.051	6	1355.34	522.467	6
																4.47667	71.3802	32.2586	6	417.091	208.477	6	632.22	315.717	6	858.073	210.441	6	1363.52	524.64	6
																4.48	70.7117	34.068	6	413.71	205.611	6	633.215	318.882	6	857.713	209.637	6	1367.92	529.055	6
																4.48333	68.5609	37.9093	6	410.176	203.162	6	630.826	316.017	6	858.48	209.439	6	1367.64	527.487	6
																4.48667	67.8754	39.6969	6	410.849	202.949	6	628.451	314.41	6	858.592	208.053	6	1364.17	519.167	6
																4.49	72.4378	33.9529	6	412.534	204.253	6	629.723	319.008	6	859.326	207.525	6	1361.34	510.629	6
																4.49333	70.8784	34.3031	6	412.328	203.845	6	627.334	316.15	6	857.691	206.574	6	1361.46	504.405	6
																4.49667	70.1097	35.7265	6	410.543	205.812	6	625.995	312.571	6	857.477	207.167	6	1363.42	511.259	6
																4.5	72.6426	35.5169	6	414.32	207.9	6	625.909	309.392	6	857.837	206.635	6	1365.81	517.286	6
																4.50333	73.5509	32.4201	6	413.108	207.665	6	626.467	307.125	6	860.385	205.02	6	1366.81	517.784	6
																4.50667	76.7014	32.4729	6	412.32	205.678	6	626.293	304.598	6	863.709	207.378	6	1367.14	516.017	6
																4.51	73.9348	31.7351	6	414.158	205.088	6	624.101	302.716	6	865.006	213.763	6	1362.15	508.428	6
																4.51333	71.348	37.767	6	413.358	205.969	6	623.913	307.047	6	863.146	212.858	6	1358.98	507.447	6
																4.51667	70.289	39.3227	6	415.015	208.146	6	622.667	309.739	6	862.04	212.19	6	1360.23	512.705	6
																4.52	72.5828	34.264	6	414.328	208.29	6	618.415	306.385	6	859.402	211.778	6	1362.56	520.303	6
																4.52333	72.8337	31.8263	6	414.373	207.354	6	618.226	306.174	6	858.446	209.574	6	1362.27	528.174	6
																4.52667	74.3111	30.2084	6	413.341	205.003	6	625.289	314.885	6	858.478	207.9	6	1360.95	527.749	6
																4.53	69.77	35.9294	6	408.204	201.391	6	634.008	319.995	6	860.598	205.714	6	1362.51	521.275	6
																4.53333	68.1551	36.7492	6	403.935	201.189	6	636.236	323.184	6	860.688	203.58	6	1367.02	527.752	6
																4.53667	66.8898	38.8111	6	406.016	200.352	6	633.847	320.318	6	861.951	207.505	6	1367.66	533.701	6
																4.54	69.8166	37.0804	6	407.723	201.327	6	630.871	316.457	6	862.379	211.802	6	1367.14	531.377	6
																4.54333	73.0342	31.3587	6	406.005	201.984	6	628.441	315.007	6	860.564	211.416	6	1360.51	521.909	6
																4.54667	74.4031	30.3324	6	408.877	204.105	6	629.585	319.923	6	860.7	212.144	6	1355.27	506.05	6
																4.55	73.094	33.3402	6	409.751	206.039	6	628.717	317.149	6	859.03	213.265	6	1349.89	494.692	6
																4.55333	72.2763	34.2457	6	409.083	205.345	6	627.813	313.796	6	857.702	212.698	6	1349.11	494.139	6
																4.55667	69.1334	37.0301	6	408.22	202.891	6	627.497	311.487	6	857.6	210.75	6	1355.32	497.233	6
																4.56	71.1359	35.2999	6	411.071	202.653	6	625.992	312.052	6	857.588	209.59	6	1357.32	504.37	6
																4.56333	73.9969	30.2033	6	412.685	203.986	6	629.086	318.481	6	857.217	209.707	6	1356.7	513.703	6
																4.56667	71.3655	33.692	6	411.239	204.075	6	631.142	323.212	6	854.568	208.997	6	1358.49	520.588	6
																4.57	70.4895	34.5131	6	411.359	204.442	6	630.85	319.275	6	854.253	207.801	6	1359.36	522.078	6
																4.57333	71.5975	34.1667	6	410.489	204.035	6	629.633	315.399	6	853.485	207.219	6	1362.59	526.504	6
																4.57667	71.1553	33.4454	6	409.557	203.325	6	627.053	310.473	6	854.523	207.059	6	1364.7	532.121	6
																4.58	72.5596	31.985	6	409.989	203.36	6	626.829	308.914	6	857.139	209.972	6	1365.15	528.569	6
																4.58333	72.0475	34.034	6	406.175	202.809	6	631.84	315.615	6	860.958	213.606	6	1357.68	514.336	6
																4.58667	72.1714	33.0089	6	406.361	203.882	6	634.234	321.567	6	860.565	211.82	6	1352.76	503.194	6
																4.59	73.9205	29.644	6	410.74	206.884	6	632.686	317.681	6	862.346	208.588	6	1346.89	497.61	6
																4.59333	75.0374	29.3939	6	410.926	205.874	6	630.503	316.945	6	863.8	206.822	6	1343.99	498.094	6
																4.59667	70.4917	34.1116	6	411.526	205.288	6	629.378	320.4	6	861.771	206.833	6	1349.37	502.598	6
																4.6	69.2104	36.1951	6	409.978	205.502	6	625.507	317.983	6	858.672	207.32	6	1353.79	507.731	6
																4.60333	67.9733	35.7712	6	410.454	205.688	6	623.175	316.137	6	857.33	206.728	6	1356.9	510.399	6
																4.60667	69.0943	34.2136	6	409.191	202.57	6	622.188	310.998	6	855.583	206.002	6	1356.23	507.869	6
																4.61	67.3998	35.1537	6	409.592	203.027	6	619.018	308.58	6	856.62	205.84	6	1353.1	507.765	6
																4.61333	67.4534	35.9993	6	411.501	205.641	6	619.246	306.472	6	855.843	205.217	6	1351.28	508.091	6
																4.61667	69.6972	36.0208	6	409.397	205.717	6	621.932	309.81	6	854.344	206.783	6	1350.94	508.359	6
																4.62	69.4288	33.0647	6	410.354	208.241	6	620.642	308.289	6	853.374	207.066	6	1350.89	508.891	6
																4.62333	68.354	37.9237	6	409.932	208.116	6	618.791	303.634	6	853.251	205.997	6	1349.81	509.771	6
																4.62667	68.0588	38.9396	6	408.363	207.781	6	617.71	302.991	6	852.754	206.153	6	1349.91	510.117	6
																4.63	72.2933	31.6203	6	408.38	207.004	6	622.225	309.403	6	852.258	205.382	6	1352.17	514.369	6
																4.63333	72.5274	29.8309	6	405.022	204.055	6	623.687	313.784	6	851.256	204.959	6	1351.12	514.861	6
																4.63667	74.2778	31.2673	6	401.477	200.254	6	621.495	311.286	6	850.647	204.73	6	1349.28	516.83	6
																4.64	70.5934	32.6951	6	398.086	199.056	6	621.544	307.648	6	853.555	207.264	6	1349.31	516.463	6
																4.64333	69.4604	35.7385	6	401.927	199.656	6	622.08	307.073	6	856.102	210.795	6	1349.82	510.841	6
																4.64667	67.1308	38.2641	6	402.192	198.515	6	627.088	313.789	6	856.113	210.181	6	1353.96	508.184	6
																4.65	67.4437	38.1707	6	407.628	200.661	6	630.362	320.032	6	856.225	209.177	6	1352.2	508.006	6
																4.65333	65.7851	39.2185	6	413.387	206.244	6	630.727	324.344	6	856.734	207.987	6	1349.58	506.469	6
																4.65667	71.6238	32.0822	6	411.872	208.908	6	628.395	321.566	6	857.105	206.706	6	1346.76	506.704	6
																4.66	70.4095	31.687	6	410.329	209.439	6	624.658	317.883	6	855.199	205.335	6	1342.94	508.19	6
																4.66333	74.0151	28.3574	6	408.901	208.486	6	621.43	312.914	6	853.476	205.7	6	1341.87	509.521	6
																4.66667	70.8345	33.9162	6	407.355	206.694	6	618.64	307.49	6	857.184	210.874	6	1346.53	512.496	6
																4.67	70.3477	35.2862	6	410.665	206.107	6	617.51	304.975	6	863.462	221.436	6	1352.7	509.722	6
																4.67333	67.8556	34.4707	6	411.076	205.171	6	616.935	304.274	6	866.266	224.717	6	1352.63	507.374	6
																4.67667	68.0199	34.7365	6	408.09	202.478	6	620.571	309.18	6	865.151	221.553	6	1348.66	502.455	6
																4.68	69.9499	31.2629	6	407.178	202.394	6	620.139	306.66	6	863.9	216.943	6	1350.69	504.442	6
																4.68333	67.4264	36.7057	6	406.122	202.92	6	619.064	303.022	6	860.789	212.452	6	1351.51	506.506	6
																4.68667	69.0684	37.0266	6	410.02	204.637	6	619.505	302.535	6	858.423	210.503	6	1346.99	509.07	6
																4.69	67.545	38.2758	6	411.865	206.426	6	622.805	309.059	6	856.833	208.294	6	1342.47	512.179	6
																4.69333	71.767	32.6066	6	409.119	204.084	6	624.98	316.452	6	857.487	207.102	6	1345.85	515.878	6
																4.69667	72.3993	30.3371	6	406.506	201.381	6	626.435	321.697	6	857.972	205.824	6	1345.19	513.186	6
																4.7	69.8576	34.9442	6	405.273	200.927	6	628.37	326.719	6	858.355	205.226	6	1343.65	502.089	6
																4.70333	69.2929	35.5436	6	402.986	200.268	6	626.341	323.186	6	856.18	204.102	6	1343.11	494.069	6
																4.70667	67.9302	38.2204	6	402.565	199.818	6	624.619	319.355	6	854.715	204.108	6	1342.98	494.84	6
																4.71	68.3673	38.0219	6	404.48	200.493	6	623.503	316.446	6	855.516	204.872	6	1347.01	498.823	6
																4.71333	71.9481	32.2985	6	404.491	200.325	6	621.682	313.852	6	853.689	206.438	6	1349.02	504.92	6
																4.71667	71.9403	31.2928	6	404.518	200.475	6	621.029	311.463	6	850.376	207.599	6	1346.49	506.934	6
																4.72	68.6123	36.9352	6	406.878	201.425	6	620.04	310.991	6	849.903	208.376	6	1340.94	507.935	6
																4.72333	71.0345	31.2661	6	408.397	204.224	6	623.051	317.584	6	851.435	212.2	6	1338.65	508.613	6
																4.72667	71.0143	29.7828	6	409.681	207.263	6	626.774	322.74	6	854.738	216.695	6	1339.16	509.366	6
																4.73	69.2998	31.803	6	406.689	206.578	6	628.349	328.6	6	854.727	214.982	6	1344.66	516.213	6
																4.73333	68.7365	34.2562	6	407.155	204.678	6	625.432	326.959	6	854.636	211.719	6	1355.47	521.535	6
																4.73667	67.7633	35.8595	6	406.3	202.851	6	623.263	324.088	6	852.719	209.265	6	1360.09	525.792	6
																4.74	68.4077	38.0792	6	401.789	197.555	6	623.528	318.58	6	851.007	207.979	6	1357.19	523.514	6
																4.74333	70.144	33.5887	6	402.544	196.335	6	622.97	315.396	6	847.985	207.592	6	1350.88	512.662	6
																4.74667	69.6964	34.0878	6	404.889	201.854	6	623.67	319.732	6	846.813	206.388	6	1344.55	505.175	6
																4.75	73.1129	28.8999	6	408.447	206.363	6	623.567	315.802	6	848.696	206.214	6	1344.13	503.939	6
																4.75333	70.3199	32.7559	6	408.711	206.312	6	620.438	312.607	6	850.42	205.693	6	1347.45	504.581	6
																4.75667	64.9791	36.9472	6	408.967	206.251	6	618.238	310.494	6	850.51	206.622	6	1350.72	503.822	6
																4.76	65.1348	36.4733	6	406.619	204.048	6	614.542	309.414	6	850.036	205.311	6	1350.97	510.315	6
																4.76333	68.9777	32.1645	6	402.39	201.201	6	612.308	306.818	6	851.029	205.199	6	1347.07	512.975	6
																4.76667	67.1092	33.8463	6	397.387	197.721	6	613.509	305.147	6	848.999	204.512	6	1345.42	514.14	6
																4.77	65.9458	36.3209	6	397.671	198.807	6	618.518	311.858	6	848.572	202.839	6	1344.58	514.978	6
																4.77333	66.1734	36.6389	6	406.788	204.966	6	619.752	316.42	6	848.797	202.561	6	1348.75	514.587	6
																4.77667	66.8156	36.8768	6	409.321	205.213	6	618.018	314.871	6	848.798	201.93	6	1353.28	516.6	6
																4.78	68.4671	33.2581	6	409.284	204.84	6	619.673	317.432	6	850.048	201.693	6	1353.27	511.245	6
																4.78333	69.7961	31.59	6	412.223	206.658	6	618.21	313.635	6	852.314	199.322	6	1348.5	503.622	6
																4.78667	70.6228	31.4295	6	415.534	208.42	6	618.245	312.738	6	856.282	204.156	6	1344.97	496.386	6
																4.79	67.037	33.8282	6	416.786	210.657	6	623.916	318.987	6	860.306	212.15	6	1344.19	497.169	6
																4.79333	67.507	34.0115	6	414.214	210.363	6	627.717	323.631	6	858.694	211.575	6	1343.56	502.539	6
																4.79667	68.1387	34.3293	6	408.868	205.365	6	626.601	319.87	6	856.315	209.056	6	1343.54	500.229	6
																4.8	67.9117	33.6854	6	406.709	203.211	6	623.199	316.213	6	853.836	206.563	6	1346.35	499.457	6
																4.80333	66.7127	34.6842	6	407.269	201.675	6	620.371	313.057	6	850.848	204.253	6	1346.3	501.354	6
																4.80667	67.9492	34.8855	6	406.668	200.144	6	616.975	309.66	6	849.665	204.672	6	1344.43	510.191	6
																4.81	67.5865	34.1209	6	404.034	199.54	6	617.99	309.03	6	850.037	204.124	6	1348.21	516.594	6
																4.81333	68.1054	34.4187	6	403.313	199.027	6	622.593	315.3	6	849.148	203.498	6	1349.9	522.407	6
																4.81667	68.1965	34.8058	6	407.247	200.678	6	626.802	321.519	6	848.538	204.259	6	1348.29	520.927	6
																4.82	67.3923	36.2815	6	404.282	200.006	6	629.213	326.212	6	848.55	204.238	6	1346.25	509.442	6
																4.82333	69.2529	31.2303	6	401.952	199.155	6	628.501	323.682	6	848.042	204.562	6	1346.36	500.004	6
																4.82667	71.9207	29.9543	6	401.673	198.408	6	627.7	322.983	6	848.054	204.554	6	1345.8	502.741	6
																4.83	73.2918	28.7692	6	404.298	199.624	6	629.544	327.413	6	848.053	203.753	6	1344.44	511.515	6
																4.83333	70.268	31.4238	6	406.08	200.958	6	625.53	321.749	6	845.764	204.556	6	1344.19	518.46	6
																4.83667	68.3774	33.8534	6	404.323	198.702	6	618.682	310.23	6	843.826	205.377	6	1342.99	518.925	6
																4.84	68.8892	34.6624	6	405.49	198.759	6	617.042	308.828	6	845.36	210.544	6	1345.64	516.594	6
																4.84333	68.0284	35.6457	6	406.336	201.877	6	619.504	314.512	6	849.293	216.787	6	1346.33	514.255	6
																4.84667	69.111	35.0793	6	406.626	204.868	6	622.392	319.406	6	850.307	215.893	6	1348.5	510.443	6
																4.85	72.2424	29.8861	6	410.994	207.998	6	620.398	316.649	6	850.905	212.109	6	1350.65	505.93	6
																4.85333	73.8088	28.5132	6	412.791	209.425	6	618.453	313.007	6	849.53	207.851	6	1343.89	493.893	6
																4.85667	70.6246	32.0339	6	409.02	206.257	6	618.878	311.797	6	849.518	205.858	6	1335.63	484.367	6
																4.86	70.6687	32.4721	6	404.594	200.722	6	621.332	314.2	6	847.14	203.805	6	1333.58	486.607	6
																4.86333	70.9307	31.9195	6	401.798	198.401	6	618.391	311.345	6	846.937	203.444	6	1338.18	493.539	6
																4.86667	70.5443	30.2921	6	402.484	197.866	6	615.029	306.161	6	846.431	202.668	6	1338.83	501.654	6
																4.87	71.1629	30.0152	6	401.812	198.536	6	612.628	304.768	6	846.441	202.683	6	1338.18	507.504	6
																4.87333	68.367	32.9544	6	404.522	201.128	6	613.958	310.923	6	846.441	202.683	6	1341.92	511.567	6
																4.87667	68.843	33.5975	6	408.57	205.807	6	612.516	308.389	6	845.934	201.912	6	1344.82	516.805	6
																4.88	69.1293	32.6831	6	411.99	208.916	6	613.282	306.947	6	846.454	202.414	6	1345.31	522.365	6
																4.88333	70.2145	30.9935	6	413.772	208.152	6	618.361	313.543	6	844.659	202.64	6	1348.63	521.188	6
																4.88667	66.9817	36.7156	6	414.596	207.267	6	620.703	318.222	6	844.075	201.697	6	1351.4	524.134	6
																4.89	66.3654	38.4607	6	412.133	205.562	6	622.433	320.913	6	845.1	201.1	6	1348.55	514.927	6
																4.89333	70.4172	31.6534	6	407.994	203.809	6	622.149	316.915	6	849.001	205.223	6	1342.41	506.54	6
																4.89667	71.6714	28.4446	6	407.534	204.66	6	620.741	312.987	6	853.621	213.132	6	1332.73	496.033	6
																4.9	72.008	30.1233	6	409.538	206.67	6	618.274	309.315	6	852.619	211.487	6	1324.67	492.926	6
																4.90333	69.756	31.4219	6	409.743	206.009	6	616.101	306.835	6	850.499	210.945	6	1325.08	492.831	6
																4.90667	68.7841	33.2913	6	408.994	204.04	6	615.78	306.488	6	850.025	210.131	6	1333.64	495.12	6
																4.91	68.5237	35.0532	6	408.235	203.48	6	618.929	313.609	6	849.913	208.221	6	1338.92	499.357	6
																4.91333	67.4276	35.8518	6	406.031	202.755	6	619.72	318.605	6	849.147	207.315	6	1341.49	504.313	6
																4.91667	66.8613	38.0437	6	403.769	201.101	6	616.662	316.024	6	847.648	206.055	6	1335.93	503.939	6
																4.92	66.7329	36.4433	6	405.281	200.232	6	614.716	312.376	6	845.663	203.921	6	1329.21	497.286	6
																4.92333	69.7827	31.2987	6	404.421	199.979	6	613.472	309.875	6	844.569	202.724	6	1329.35	497.217	6
																4.92667	71.3666	30.3443	6	404.62	199.46	6	613.681	308.99	6	844.435	202.602	6	1329.46	498.05	6
																4.93	73.3482	28.2444	6	404.142	199.272	6	615.044	311.991	6	843.827	201.677	6	1330.11	496.509	6
																4.93333	74.5071	28.446	6	406.54	201.26	6	613.199	308.799	6	844.346	201.536	6	1329.34	496.815	6
																4.93667	73.5727	28.2022	6	404.081	200.731	6	613.392	308.873	6	844.582	201.465	6	1332.09	500.185	6
																4.94	69.806	31.9066	6	403.807	202.015	6	617.167	313.366	6	845.089	203.989	6	1333.53	507.27	6
																4.94333	68.6146	34.2268	6	408.764	205.257	6	616.108	309.728	6	847.175	207.678	6	1335.7	508.32	6
																4.94667	68.1183	36.5383	6	410.844	206.226	6	613.496	306.236	6	847.93	207.974	6	1342.19	510.932	6
																4.95	68.6111	33.9526	6	408.062	203.909	6	613.937	305.737	6	847.399	206.378	6	1347.47	514.188	6
																4.95333	70.1006	32.229	6	404.953	201.746	6	617.024	311.954	6	845.168	203.841	6	1348.82	512.294	6
																4.95667	70.5893	30.556	6	403.808	201.871	6	618.334	315.12	6	844.447	202.907	6	1347.44	506.784	6
																4.96	73.2712	28.9631	6	402.264	201.452	6	616.06	312.445	6	844.966	203.07	6	1345.04	506.452	6
																4.96333	75.0136	29.2507	6	401.358	200.905	6	614.761	308.938	6	843.285	203.219	6	1340.45	499.476	6
																4.96667	71.6018	29.8647	6	402.226	200.341	6	612.925	306.466	6	840.716	204.823	6	1335.76	499.487	6
																4.97	71.9094	32.4127	6	403.778	199.894	6	611.51	303.789	6	840.863	204.72	6	1337.28	505.646	6
																4.97333	70.2155	35.1684	6	405.967	202.093	6	611.055	301.08	6	843.907	208.474	6	1334.38	505.707	6
																4.97667	68.0418	34.2962	6	408.114	201.882	6	608.62	300.385	6	846.533	213.863	6	1335	501.601	6
																4.98	71.496	30.3578	6	410.065	203.687	6	611.459	305.407	6	846.825	212.204	6	1338.28	499.222	6
																4.98333	73.8947	27.0243	6	406.534	201.461	6	615.31	310.11	6	847.186	209.368	6	1335.7	501.242	6
																4.98667	73.2145	28.6342	6	404.138	199.016	6	619.849	316.939	6	846.171	207.878	6	1331.2	502.592	6
																4.99	70.5056	29.5928	6	404.194	199.507	6	622.19	320.387	6	844.66	205.122	6	1329.96	501.814	6
																4.99333	69.9427	31.3433	6	406.423	201.758	6	622.635	326.02	6	842.586	202.519	6	1331.63	497.785	6
																4.99667	67.4176	36.8625	6	408.986	203.592	6	623.163	329.17	6	844.368	205.88	6	1334.72	496.919	6
																5	72.3548	30.2276	6	410.555	205.67	6	622.296	326.317	6	847.039	210.734	6	1338.65	497.675	6
																5.00333	72.2499	30.1409	6	408.068	205.319	6	619.343	324.225	6	846.036	209.57	6	1338.25	499.794	6
																5.00667	68.0324	32.5647	6	405.858	202.482	6	616.006	320.003	6	844.559	207.184	6	1338.39	505.182	6
																5.01	66.863	33.9304	6	402.329	201.506	6	614.004	313.773	6	843.454	205.442	6	1337.48	510.373	6
																5.01333	66.4805	33.7617	6	404.867	202.913	6	613.492	310.624	6	843.466	203.742	6	1334.14	507.025	6
																5.01667	65.8077	36.6152	6	404.761	203.594	6	611.03	309.409	6	842.068	204.016	6	1328.95	500.049	6
																5.02	63.1653	41.6832	6	407.325	205.344	6	613.231	310.388	6	841.212	203.924	6	1328.26	501.389	6
																5.02333	66.1797	34.4064	6	405.269	204.488	6	613.01	308.76	6	840.22	202.674	6	1334.12	500.581	6
																5.02667	69.1555	32.2101	6	402.586	201.48	6	615.394	316.293	6	840.627	202.189	6	1337.4	500.64	6
																5.03	70.9723	30.9178	6	401.75	198.916	6	616.88	318.252	6	840.355	201.263	6	1336.28	501.609	6
																5.03333	71.7296	30.0529	6	404.865	200.899	6	615.149	314.312	6	837.831	201.19	6	1335.91	501.017	6
																5.03667	68.0951	32.6089	6	406.647	203.476	6	613.735	310.613	6	839.442	206.582	6	1337.82	498.042	6
																5.04	67.4864	36.0862	6	405.495	203.597	6	611.123	307.105	6	844.965	212.362	6	1338.15	497.157	6
																5.04333	66.49	37.545	6	404.207	201.982	6	607.975	304.434	6	845.202	210.541	6	1334.72	499.013	6
																5.04667	69.8037	31.6003	6	403.344	201.249	6	604.356	302.486	6	844.818	208.536	6	1331.08	497.289	6
																5.05	70.8618	30.0312	6	400.284	199.772	6	605.668	300.74	6	842.677	206.956	6	1325.96	492.253	6
																5.05333	72.3096	28.9559	6	400.328	200.679	6	609.067	308.461	6	842.351	205.457	6	1322.04	485.2	6
																5.05667	69.1748	31.872	6	401.328	200.27	6	613.764	315.567	6	842.982	205.865	6	1321.91	485.44	6
																5.06	66.3206	35.0654	6	403.127	200.523	6	617.657	318.448	6	842.71	206.493	6	1320.89	487.259	6
																5.06333	65.8759	36.3769	6	406.317	202.383	6	619.968	317.398	6	843.579	205.632	6	1322.16	488.467	6
																5.06667	64.8222	38.982	6	407.982	203.624	6	624.227	322.19	6	842.451	205.136	6	1326.79	492.561	6
																5.07	68.3231	34.6476	6	404.892	202.846	6	625.691	325.388	6	841.077	204.266	6	1331.61	498.293	6
																5.07333	71.2778	30.181	6	401.381	199.956	6	624.979	322.865	6	840.727	203.438	6	1336.06	505.045	6
																5.07667	71.9115	28.9481	6	398.365	197.338	6	624.422	319.166	6	837.954	202.368	6	1338.39	510.154	6
																5.08	72.3542	29.5096	6	399.435	196.684	6	621.467	317.82	6	838.27	202.966	6	1338	507.063	6
																5.08333	70.3328	30.3803	6	399.832	197.444	6	619.293	315.324	6	839.251	201.664	6	1329.62	499.206	6
																5.08667	68.7801	34.0459	6	402.466	201.618	6	618.758	314.628	6	838.88	200.475	6	1324.79	492.211	6
																5.09	67.3587	35.6222	6	400.262	201.788	6	618.39	317.974	6	838.372	200.321	6	1326.6	490.452	6
																5.09333	67.8061	35.595	6	404.635	203.104	6	616.422	313.851	6	838.371	199.703	6	1320.98	483.233	6
																5.09667	70.8601	30.6976	6	404.056	202.426	6	614.434	311.716	6	838.383	199.721	6	1319.1	474.98	6
																5.1	73.597	28.1651	6	407.79	205.364	6	613.881	310.459	6	840.412	203.934	6	1321.85	472.398	6
																5.10333	71.6011	28.8992	6	410.105	208.611	6	615.262	314.259	6	842.688	209.787	6	1326.77	477.299	6
																5.10667	68.5434	33.342	6	409.74	207.592	6	613.402	310.083	6	840.829	208.75	6	1328.45	484.166	6
																5.11	69.0087	34.1547	6	406.038	203.342	6	611.754	305.323	6	838.721	205.958	6	1325.7	492.257	6
																5.11333	66.5913	36.2548	6	400.944	197.674	6	609.608	303.813	6	837.245	203.989	6	1323.73	499.757	6
																5.11667	67.4746	33.7008	6	400.305	196.197	6	607.578	302.449	6	837.527	202.608	6	1321.37	501.597	6
																5.12	70.2496	29.9106	6	403.397	199.252	6	609.657	307.672	6	838.654	200.816	6	1321.55	502.814	6
																5.12333	69.9408	28.9337	6	405.597	201.326	6	610.966	311.157	6	840.378	200.18	6	1325.42	500.58	6
																5.12667	73.0994	28.0259	6	405.099	200.689	6	609.253	311.878	6	843.534	203.73	6	1328.29	495.356	6
																5.13	68.5151	30.8673	6	402.874	198.872	6	610.967	316.584	6	847.557	209.651	6	1331.35	494.268	6
																5.13333	67.0479	35.687	6	403.636	201.064	6	610.692	313.019	6	846.542	208.003	6	1330.04	495.058	6
																5.13667	64.4392	40.5867	6	403.04	200.415	6	612.401	314.935	6	845.055	205.258	6	1325.2	497.746	6
																5.14	67.1865	34.9187	6	403.103	199.259	6	609.609	313.108	6	843.838	203.843	6	1324.52	496.698	6
																5.14333	70.5369	32.3938	6	401.335	196.817	6	607.606	309.646	6	843.072	202.748	6	1325.26	494.707	6
																5.14667	73.1847	30.0463	6	399.801	194.99	6	606.35	308.741	6	841.945	202.087	6	1324.51	492.738	6
																5.15	74.8119	29.7967	6	400.067	195.776	6	609.544	310.478	6	841.968	202.704	6	1323.87	491.288	6
																5.15333	71.99	31.7176	6	401.568	199.123	6	608.816	309.876	6	840.715	202.474	6	1321.29	485.189	6
																5.15667	70.3911	32.1051	6	403.966	203.327	6	610.91	311.964	6	840.231	202.812	6	1319.02	486.068	6
																5.16	70.2241	35.1444	6	406.723	207.018	6	608.678	309.355	6	840.75	202.477	6	1316.54	487.512	6
																5.16333	68.2124	34.5874	6	406.355	208.105	6	606.688	306.857	6	841.111	201.288	6	1317.63	485.798	6
																5.16667	67.1532	36.4798	6	400.844	203.317	6	607.129	306.339	6	841.235	201.118	6	1319.78	487.402	6
																5.17	66.9419	35.4572	6	398.443	201.095	6	611.739	312.721	6	841.234	200.05	6	1320.55	488.326	6
																5.17333	70.0688	30.0616	6	398.924	200.154	6	614.567	315.753	6	841.741	205.1	6	1323.83	485.779	6
																5.17667	69.9718	31.9677	6	401.106	199.328	6	613.322	312.116	6	844.322	210.549	6	1327.63	487.228	6
																5.18	70.2122	31.7186	6	405.718	202.982	6	613.179	307.336	6	842.306	208.803	6	1328.82	493.535	6
																5.18333	70.3809	29.6076	6	405.902	205.969	6	613.979	304.152	6	841.731	207.23	6	1327.23	493.885	6
																5.18667	68.5222	33.0421	6	404.018	206.033	6	612.729	302.75	6	841.966	206.925	6	1324.98	491.131	6
																5.19	67.8059	34.4226	6	401.316	202.111	6	610.422	301.978	6	840.829	205.309	6	1324.04	489.741	6
																5.19333	67.5317	34.0569	6	399.259	198.424	6	612.714	305.926	6	839.724	204.204	6	1327.33	497.225	6
																5.19667	71.0313	29.1129	6	397.885	196.282	6	614.317	314.021	6	839.871	203.507	6	1329.15	495.74	6
																5.2	72.9964	28.5012	6	398.497	196.518	6	616.784	317.246	6	839.105	202.126	6	1331.35	494.042	6
																5.20333	68.9466	33.9819	6	398.851	195.865	6	613.847	312.217	6	840.141	201.998	6	1326.37	501.162	6
																5.20667	68.3798	32.9961	6	398.289	197.023	6	611.157	310.424	6	841.235	201.495	6	1320.02	500.627	6
																5.21	66.7878	35.5449	6	401.213	201.708	6	611.567	314.784	6	839.443	202.126	6	1315.48	487.777	6
																5.21333	66.4641	34.4286	6	401.912	204.8	6	607.192	310.894	6	837.492	201.91	6	1315.35	476.479	6
																5.21667	69.5515	30.08	6	402.721	204.661	6	604.249	306.003	6	838.011	202.191	6	1315.78	468.355	6
																5.22	71.844	27.2893	6	401.793	202.213	6	602.641	303.914	6	835.723	200.729	6	1320.91	480.574	6
																5.22333	68.5463	31.9369	6	402.237	202.003	6	602.844	301.283	6	833.773	199.819	6	1324.85	497.17	6
																5.22667	68.8637	32.7877	6	403.989	202.974	6	603.002	299.991	6	833.796	199.83	6	1327.64	508.971	6
																5.23	66.5088	34.8147	6	406.412	203.574	6	606.998	304.833	6	833.796	199.498	6	1332.45	515.786	6
																5.23333	68.952	30.6818	6	402.954	202.321	6	609.738	308.015	6	834.663	199.18	6	1333.96	510.993	6
																5.23667	67.8085	34.3975	6	399.377	197.175	6	607.745	305.276	6	834.901	198.565	6	1327.39	498.026	6
																5.24	69.6073	29.9532	6	399.891	197.311	6	605.215	303.361	6	837.447	199.626	6	1316.97	486.932	6
																5.24333	68.6333	31.8217	6	402.589	199.613	6	605.399	306.037	6	839.747	202.669	6	1313.28	480.5	6
																5.24667	67.3905	33.5096	6	402.148	201.347	6	605.162	301.615	6	840.119	202.174	6	1318.23	485.555	6
																5.25	65.2402	37.5278	6	400.692	201.403	6	605.54	300.781	6	839.736	202.822	6	1322.01	495.882	6
																5.25333	69.0245	31.9142	6	401.002	200.749	6	608.524	304.081	6	840.739	202.643	6	1323.88	502.327	6
																5.25667	72.7405	26.2901	6	401.492	200.445	6	607.262	301.681	6	841.246	201.704	6	1325.79	501.093	6
																5.26	70.9307	29.5718	6	402.176	199.987	6	606.106	300.915	6	841.359	201.199	6	1327.12	500.853	6
																5.26333	68.5132	32.1479	6	402.287	200.261	6	609.199	307.357	6	841.483	201.515	6	1328.12	501.404	6
																5.26667	69.2496	34.4022	6	401.5	200.182	6	611.587	314.205	6	841.1	200.412	6	1327.95	498.085	6
																5.27	68.7617	36.5561	6	402.764	201.384	6	612.703	318.936	6	838.958	199.534	6	1321.97	487.642	6
																5.27333	66.5842	35.5442	6	400.448	200.114	6	610.7	315.427	6	837.256	199.817	6	1316.2	481.239	6
																5.27667	69.3525	30.7535	6	398.74	197.684	6	607.534	313.666	6	837.121	200.492	6	1315.08	482.154	6
																5.28	71.7605	29.5756	6	399.775	197.635	6	604.712	310.027	6	835.237	200.404	6	1313.94	483.691	6
																5.28333	70.6596	29.457	6	401.338	198.337	6	604.821	306.471	6	834.652	201.329	6	1313.52	483.046	6
																5.28667	67.5187	34.2341	6	402.192	200.015	6	603.734	305.573	6	833.649	201.934	6	1315.98	484.204	6
																5.29	66.5525	37.6194	6	401.472	202.184	6	605.649	308.541	6	832.792	202.473	6	1321.56	490.145	6
																5.29333	66.5445	37.3762	6	400.129	201.556	6	603.473	304.791	6	832.297	201.695	6	1326.88	495.451	6
																5.29667	69.9858	31.4638	6	398.919	199.646	6	602.272	301.495	6	832.814	201.389	6	1327.36	495.379	6
																5.3	71.1813	29.3176	6	401.471	198.742	6	603.567	301.009	6	833.052	200.165	6	1326.12	493.649	6
																5.30333	68.8192	32.0913	6	401.635	198.647	6	608.531	307.43	6	832.543	199.442	6	1325.76	493.75	6
																5.30667	67.9078	33.8981	6	400.063	198.876	6	612.269	312.338	6	832.555	198.213	6	1328.75	500.931	6
																5.31	67.6296	34.2921	6	397.39	198.401	6	613.027	316.741	6	836.207	201.247	6	1328.63	506.452	6
																5.31333	67.7536	33.0304	6	400.058	198.865	6	609.876	313.762	6	838.361	205.617	6	1321.51	495.952	6
																5.31667	70.0957	31.0716	6	401.721	201.357	6	605.753	310.008	6	838.767	205.879	6	1313.96	482.566	6
																5.32	67.3924	35.081	6	400.48	201.224	6	605.312	307.693	6	840.13	204.868	6	1310.87	477.495	6
																5.32333	69.3182	30.5791	6	397.199	199.112	6	606.633	310.52	6	840.491	204.291	6	1311	478.963	6
																5.32667	69.4341	31.9394	6	403.188	202.33	6	605.236	306.794	6	839.217	204.342	6	1309.84	480.503	6
																5.33	68.6928	33.0016	6	403.281	203.744	6	605.171	304.84	6	838.247	203.87	6	1309.51	480.504	6
																5.33333	67.1896	36.3944	6	402.178	200.607	6	607.167	306.744	6	836.614	202.283	6	1311.5	485.007	6
																5.33667	64.8062	39.7601	6	398.764	197.651	6	604.701	303.182	6	837.143	201.705	6	1314.53	483.018	6
																5.34	66.4412	37.9322	6	396.441	196.546	6	601.119	299.773	6	835.869	201.57	6	1318.98	480.448	6
																5.34333	68.1151	32.749	6	396.107	197.356	6	599.096	298.963	6	834.495	201.447	6	1322.8	485.486	6
																5.34667	71.9086	27.5409	6	395.413	197.84	6	601.039	303.489	6	834.043	201.002	6	1325.83	492.616	6
																5.35	71.2984	30.1994	6	395.413	196.767	6	602.578	301.865	6	833.661	200.551	6	1319.21	495.852	6
																5.35333	69.582	31.7712	6	395.124	195.83	6	605.333	307.543	6	834.178	198.568	6	1315.09	497.551	6
																5.35667	67.8871	33.7729	6	394.831	195.292	6	604.819	304.857	6	834.54	198.929	6	1315.71	498.225	6
																5.36	66.7474	34.6052	6	394.272	195.279	6	606.938	310.962	6	834.9	199.482	6	1313.17	497.312	6
																5.36333	65.7704	36.0074	6	393.834	195.248	6	607.697	316.896	6	833.896	199.021	6	1308.39	489.689	6
																5.36667	66.2283	36.147	6	396.926	199.17	6	610.13	319.815	6	833.412	199.979	6	1308.04	486.992	6
																5.37	68.5932	32.627	6	398.175	201.166	6	609.097	316.454	6	833.04	199.55	6	1313.31	483.136	6
																5.37333	66.2798	36.314	6	398.748	201.125	6	607.047	313.578	6	832.533	198.489	6	1317.6	482.91	6
																5.37667	69.8461	31.0794	6	401.536	202.894	6	605.747	310.055	6	832.555	198.261	6	1320.12	488.931	6
																5.38	72.5883	30.0373	6	402.239	201.815	6	606.184	309.297	6	835.091	202.311	6	1315.91	483.433	6
																5.38333	69.6856	32.2083	6	399.933	199.625	6	608.738	314.35	6	837.864	207.596	6	1309.31	477.939	6
																5.38667	67.7251	35.8402	6	398.016	196.868	6	610.639	318.876	6	837.875	206.955	6	1306.58	469.134	6
																5.39	67.2508	36.1928	6	396.447	196.221	6	607.721	315.056	6	837.379	205.828	6	1308.78	469.003	6
																5.39333	66.2084	37.1971	6	398.46	198.988	6	606.264	311.248	6	836.636	204.524	6	1312	474.475	6
																5.39667	66.2811	36.3591	6	400.952	201.816	6	605.205	307.62	6	836.139	202.662	6	1317.47	484.312	6
																5.4	70.4401	28.7385	6	407.461	207.33	6	602.65	304.204	6	835.632	201.198	6	1324.06	488.383	6
																5.40333	68.1499	29.8842	6	403.165	205.899	6	601.179	301.67	6	832.611	199.761	6	1325	487.62	6
																5.40667	66.3622	33.2061	6	399.492	201.783	6	598.929	299.052	6	830.684	197.901	6	1321.09	486.668	6
																5.41	65.8599	32.8751	6	393.62	195.21	6	598.452	298.214	6	829.93	198.315	6	1309.88	481.036	6
																5.41333	66.2257	35.1799	6	392.139	191.812	6	602.574	303.723	6	829.309	198.047	6	1304.07	477.054	6
																5.41667	64.9615	36.5708	6	396.115	194.563	6	604.495	310.416	6	829.457	196.309	6	1308.29	483.222	6
																5.42	69.6425	29.0445	6	401.048	199.187	6	600.629	309.526	6	832.117	199.097	6	1314.29	487.322	6
																5.42333	70.1514	27.5289	6	401.873	202.149	6	597.744	307.188	6	836.534	203.739	6	1317.17	492.496	6
																5.42667	68.1127	29.8069	6	398.366	201.278	6	597.395	305.975	6	837.278	204.105	6	1319.23	490.772	6
																5.43	67.1905	31.5224	6	398.853	198.655	6	602.67	309.437	6	837.132	203.484	6	1321.81	488.849	6
																5.43333	65.0501	34.8884	6	397.675	198.408	6	606.154	315.649	6	835.114	202.396	6	1322.99	490.024	6
																5.43667	64.1439	36.7371	6	400.31	200.287	6	610.404	321.212	6	834.031	200.93	6	1319.51	491.249	6
																5.44	64.5681	36.51	6	400.003	199.845	6	611.484	325.918	6	833.029	201.184	6	1315.4	490.469	6
																5.44333	67.8616	31.5477	6	401.045	199.214	6	609.303	322.284	6	832.669	200.768	6	1306.83	484.415	6
																5.44667	69.0595	30.2405	6	396.907	195.755	6	606.536	318.466	6	833.051	199.929	6	1305.6	476.401	6
																5.45	67.5349	32.633	6	397.195	196.162	6	603.803	314.657	6	832.917	197.599	6	1309.56	472.983	6
																5.45333	66.2328	35.4423	6	398.12	198.403	6	600.824	310.74	6	832.037	197.059	6	1311.51	472.751	6
																5.45667	64.5733	37.569	6	399.621	201.658	6	598.853	306.736	6	832.555	197.346	6	1311.19	475.031	6
																5.46	64.583	36.9916	6	400.306	201.41	6	597.81	303.928	6	835.34	201.062	6	1309.38	477.567	6
																5.46333	67.0325	31.3022	6	400.389	200.978	6	597.593	299.267	6	838.235	206.556	6	1311.75	482.461	6
																5.46667	68.8118	30.1483	6	398.801	201.484	6	595.845	299.985	6	838.247	205.912	6	1313.39	485.427	6
																5.47	66.6056	31.7139	6	397.491	200.247	6	599.068	305.959	6	836.231	205.304	6	1313.42	490.286	6
																5.47333	66.899	34.0175	6	395.817	197.738	6	600.928	310.935	6	833.875	203.153	6	1312.24	491.423	6
																5.47667	64.2535	36.7502	6	397.264	196.992	6	599.96	307.411	6	833.176	202.238	6	1309.95	492.389	6
																5.48	64.7091	37.082	6	400.33	198.568	6	599.586	303.441	6	832.161	200.337	6	1310.67	487.992	6
																5.48333	65.7641	35.1229	6	398.639	199.065	6	599.313	301.387	6	831.417	199.091	6	1313.86	483.756	6
																5.48667	64.9308	34.5641	6	399.667	201.307	6	601.781	306.042	6	830.933	198.328	6	1311.45	484.308	6
																5.49	68.1724	29.7038	6	399.264	201.301	6	599.606	303.522	6	830.437	196.992	6	1311.63	485.622	6
																5.49333	69.2183	28.8817	6	398.64	203.332	6	599.071	302.585	6	829.681	196.631	6	1313.85	487.237	6
																5.49667	67.6646	30.9044	6	396.971	202.058	6	599.475	306.952	6	826.66	197.581	6	1314.72	487.805	6
																5.5	66.5166	32.4037	6	396.384	198.464	6	598.764	303.25	6	825.365	199.362	6	1313.96	485.422	6
																5.50333	64.1535	37.0484	6	394.638	197.236	6	597.12	301.709	6	830.267	206.38	6	1312.49	477.521	6
																5.50667	63.4985	38.7643	6	394.683	197.766	6	596.392	298.654	6	834.291	212.523	6	1307.1	469.123	6
																5.51	68.4294	30.8155	6	393.736	197.577	6	596.812	303.011	6	834.157	210.472	6	1304.91	464.149	6
																5.51333	70.9197	27.6273	6	393.045	197.437	6	597.039	301.201	6	832.905	206.955	6	1303.02	466.657	6
																5.51667	69.7757	29.7612	6	395.97	199.114	6	595.968	305.751	6	830.042	201.983	6	1303.2	474.982	6
																5.52	67.8881	32.9984	6	400.293	201.823	6	592.606	302.358	6	827.958	197.728	6	1309.21	479.168	6
																5.52333	65.7861	35.6926	6	400.089	201.775	6	592.285	301.783	6	829.502	199.83	6	1317.65	481.27	6
																5.52667	65.3929	35.6482	6	404.016	203.334	6	597.701	308.297	6	831.541	204.71	6	1321.48	486.506	6
																5.53	64.2811	35.1021	6	403.367	202.185	6	603.184	314.328	6	831.056	203.912	6	1318.11	488.981	6
																5.53333	65.7025	35.0798	6	398.7	197.876	6	608.278	317.807	6	830.053	203.324	6	1315.82	490.957	6
																5.53667	68.4349	30.548	6	394.717	196.078	6	610.288	320.562	6	829.568	201.915	6	1314.59	489.768	6
																5.54	67.021	33.1935	6	393.838	196.281	6	607.195	316.473	6	829.704	200.693	6	1313.1	489.657	6
																5.54333	67.4798	33.6027	6	391.78	194.397	6	605.078	311.551	6	831.586	198.526	6	1311.34	490.212	6
																5.54667	66.6664	33.2228	6	394.597	196.841	6	604.421	308.932	6	831.428	198.547	6	1312.25	488.284	6
																5.55	65.4317	34.5524	6	397.762	198.539	6	602.171	306.959	6	829.795	197.528	6	1308.58	486.194	6
																5.55333	69.4733	30.0188	6	399.044	201.594	6	602.57	310.032	6	828.689	197.862	6	1302.06	478.057	6
																5.55667	69.7069	29.3911	6	400.755	204.499	6	602.221	309.385	6	827.821	196.379	6	1298.32	473.978	6
																5.56	67.6683	33.7819	6	402.197	205.357	6	603.103	314.903	6	826.582	196.098	6	1301.48	481.713	6
																5.56333	66.5245	35.9598	6	399.396	201.649	6	605.007	320.072	6	826.729	195.721	6	1307.95	485.829	6
																5.56667	66.3674	35.3507	6	397.685	198.194	6	603.517	317.174	6	826.075	196.604	6	1311.67	482.516	6
																5.57	69.5464	30.3855	6	394.379	196.698	6	603.005	313.968	6	824.993	196.934	6	1309.56	480.747	6
																5.57333	71.1525	29.0931	6	392.985	194.082	6	601.529	310.114	6	825.625	195.746	6	1305.54	472.805	6
																5.57667	68.9049	31.4043	6	392.298	193.646	6	598.604	308.433	6	826.367	195.359	6	1302.4	466.2	6
																5.58	67.4269	32.4356	6	394.744	197.027	6	598.3	305.684	6	830.156	198.868	6	1295.92	467.606	6
																5.58333	65.9424	36.2505	6	397.161	202.379	6	601.251	310.705	6	835.283	206.208	6	1290.5	470.131	6
																5.58667	67.5417	35.8075	6	399.63	205.188	6	603.473	313.959	6	835.261	206.494	6	1294.83	474.174	6
																5.59	70.0259	30.495	6	399.163	202.93	6	602.981	313.107	6	834.01	203.79	6	1299.99	479.914	6
																5.59333	71.9681	27.0677	6	394.149	196.902	6	603.93	316.016	6	832.431	198.55	6	1304.94	486.748	6
																5.59667	68.2518	33.3611	6	390.805	193.149	6	600.954	312.096	6	831.676	197.105	6	1308.71	484.036	6
																5.6	66.2023	36.0508	6	389.95	194.316	6	599.614	308.493	6	831.181	197.006	6	1308.84	480.57	6
																5.60333	63.6351	40.1605	6	391.19	196.267	6	596.846	304.7	6	829.163	195.39	6	1303.5	472.556	6
																5.60667	69.2208	31.4898	6	394.033	199.286	6	595.734	301.238	6	828.836	194.986	6	1300.14	464.823	6
																5.61	68.8367	30.8076	6	398.125	202.993	6	594.315	299.818	6	827.562	194.955	6	1301.58	465.149	6
																5.61333	71.402	27.0821	6	398.823	201.098	6	594.192	297.888	6	827.596	192.832	6	1304.07	471.468	6
																5.61667	68.2344	31.7341	6	396.92	196.751	6	594.88	299.959	6	827.212	191.888	6	1307.04	478.886	6
																5.62	67.1715	33.1821	6	397.117	196.644	6	593.523	296.362	6	830.268	195.416	6	1306.21	484.894	6
																5.62333	65.4228	35.9785	6	395.497	198.939	6	593.807	295.636	6	837.459	205.166	6	1305.71	482.7	6
																5.62667	70.5876	28.4402	6	394.68	199.222	6	596.149	300.231	6	839.07	211.259	6	1306.4	480.34	6
																5.63	71.3712	26.9765	6	399.754	200.551	6	598.268	305.028	6	835.474	210.308	6	1306.18	473.774	6
																5.63333	70.6727	28.3918	6	398.124	197.148	6	599.236	307.899	6	832.251	207.104	6	1309.54	474.507	6
																5.63667	68.7393	29.0555	6	401.701	199.077	6	597.566	306.243	6	827.032	202.516	6	1313	474.171	6
																5.64	67.9706	30.5051	6	402.951	203.101	6	600.454	310.622	6	824.226	200.234	6	1311.84	477.124	6
																5.64333	65.9541	31.8998	6	405.041	207.338	6	600	307.572	6	823.99	199.354	6	1313.35	484.279	6
																5.64667	70.1763	27.2032	6	405.627	208.638	6	599.154	304.158	6	824.385	197.917	6	1312.18	490.264	6
																5.65	70.5295	28.6293	6	402.665	208.517	6	598.927	304.726	6	825.127	197.635	6	1308.15	486.106	6
																5.65333	69.2792	29.1802	6	396.327	200.366	6	602.962	311.044	6	826.887	200.482	6	1302.25	479.191	6
																5.65667	67.5691	32.1986	6	392.902	193.543	6	606.196	312.889	6	830.955	205.448	6	1299.47	478.258	6
																5.66	67.1616	32.0762	6	392.022	191.347	6	602.766	309.488	6	833.458	202.07	6	1298.45	478.091	6
																5.66333	66.6386	33.7239	6	394.584	193.45	6	598.342	308.55	6	833.39	198.718	6	1298.98	478.382	6
																5.66667	66.1142	35.4659	6	400.635	201.08	6	596.776	306.449	6	833.807	197.729	6	1301.74	474.739	6
																5.67	69.3434	30.5572	6	401.989	202.543	6	595.214	306.885	6	835.058	195.826	6	1303.72	469.863	6
																5.67333	71.6276	27.1845	6	398.612	198.755	6	597.044	311.768	6	835.385	195.031	6	1304.42	469.794	6
																5.67667	68.4599	31.0014	6	394.463	193.192	6	595.531	307.923	6	833.638	194.788	6	1303.79	470.43	6
																5.68	66.7836	34.2602	6	394.247	193.399	6	592.74	304.036	6	831.147	194.014	6	1301.04	473.179	6
																5.68333	63.2893	36.9196	6	392.243	194.54	6	590.153	302.333	6	828.937	192.964	6	1301.42	479.442	6
																5.68667	68.7059	31.2442	6	393.486	197.247	6	591.369	307.081	6	827.438	194.492	6	1300.48	475.835	6
																5.69	70.6842	28.6796	6	395.503	199.411	6	592.517	303.257	6	826.211	194.178	6	1297.08	465.358	6
																5.69333	73.1125	28.2293	6	394.322	199.277	6	591.729	303.387	6	823.448	193.404	6	1294.64	459.325	6
																5.69667	72.9529	29.3195	6	395.28	198.219	6	595.177	303.152	6	822.389	193.175	6	1297.88	462.309	6
																5.7	69.8824	29.4389	6	394.347	196.1	6	596.113	301.206	6	822.265	192.993	6	1300.93	471.299	6
																5.70333	64.8271	36.2279	6	390.412	191.217	6	600.247	306.517	6	825.433	196.08	6	1307.47	477.043	6
																5.70667	63.0438	40.4784	6	390.852	192.08	6	602.673	314.146	6	831.486	204.077	6	1311.21	483.039	6
																5.71	67.4866	32.9783	6	390.983	193.528	6	604.572	318.707	6	833.526	208.33	6	1310.42	481.895	6
																5.71333	70.5903	29.9225	6	391.385	193.449	6	599.928	312.829	6	833.041	206.085	6	1310.1	480.061	6
																5.71667	68.8238	29.7444	6	394.134	194.478	6	591.778	300.826	6	833.435	202.379	6	1304.11	474.853	6
																5.72	71.7124	28.0879	6	396.582	197.203	6	588.801	296.92	6	831.508	199.462	6	1303.2	472.002	6
																5.72333	67.4918	31.0951	6	397.556	200.28	6	589.159	294.732	6	828.318	196.803	6	1306.21	469.078	6
																5.72667	68.6617	32.4217	6	397.013	201.146	6	592.661	298.513	6	827.202	195.886	6	1305.63	469.374	6
																5.73	66.8538	33.5191	6	396.4	201.115	6	595.546	301.645	6	826.334	195.877	6	1301.77	470.59	6
																5.73333	66.9038	37.707	6	394.354	200.557	6	592.721	297.762	6	824.191	195.177	6	1298.82	469.266	6
																5.73667	69.5902	28.82	6	393.255	201.529	6	590.348	296.423	6	823.246	195.152	6	1293.08	464.1	6
																5.74	65.5845	32.2403	6	397.716	200.473	6	594.136	303.212	6	822.243	194.323	6	1288.92	463.721	6
																5.74333	63.5672	34.0612	6	397.142	198.381	6	596.778	306.25	6	822.389	194.45	6	1288.42	470.99	6
																5.74667	64.7359	33.6357	6	394.42	195.523	6	595.446	304.54	6	822.264	194.681	6	1292.17	481.422	6
																5.75	64.2565	35.2326	6	392.901	196.518	6	598.538	311.144	6	821.251	193.18	6	1298.05	484.755	6
																5.75333	64.7121	34.8395	6	395.364	199.291	6	600.723	317.064	6	821.036	192.369	6	1304.11	479.979	6
																5.75667	68.1367	29.6917	6	398.082	201.172	6	598.909	314.228	6	821.51	192.091	6	1303.54	472.447	6
																5.76	67.9528	29.8966	6	397.478	197.054	6	597.836	310.71	6	821.521	194.342	6	1302.2	468.286	6
																5.76333	65.0143	32.9537	6	396.288	194.557	6	597.754	307.868	6	824.013	198.493	6	1300.28	469.862	6
																5.76667	62.6902	36.4478	6	397.537	196.965	6	595.497	304.233	6	824.113	198.149	6	1301.24	469.3	6
																5.77	62.7404	36.5934	6	397.725	200.347	6	595.149	303.307	6	822.726	197.019	6	1300.77	476.473	6
																5.77333	61.8301	38.879	6	398.824	203.918	6	598.772	308.295	6	822.648	196.274	6	1301.46	484.739	6
																5.77667	63.9755	34.2217	6	399.852	204.237	6	601.2	310.656	6	822.998	195.818	6	1303.55	488.274	6
																5.78	66.1879	32.0298	6	400.233	203.288	6	597.255	306.864	6	822.378	194.962	6	1303.09	477.054	6
																5.78333	69.1894	28.7641	6	399.259	199.49	6	594.122	303.891	6	822.266	194.796	6	1297.52	471.184	6
																5.78667	70.102	26.5536	6	397.331	195.996	6	591.854	302.108	6	821.881	194.165	6	1296.93	470.666	6
																5.79	66.9911	29.351	6	393.108	194.788	6	597.187	308.48	6	821.263	192.674	6	1301.48	474.458	6
																5.79333	66.0335	31.2537	6	390.781	193.46	6	601.219	313.239	6	821.014	191.852	6	1303.54	479.974	6
																5.79667	63.9618	34.8916	6	394.362	196.03	6	603.919	316.353	6	820.395	192.638	6	1299.02	481.948	6
																5.8	67.2094	31.6453	6	395.498	199.009	6	602.227	312.477	6	822.435	195.25	6	1298.02	480.879	6
																5.80333	69.5759	30.1271	6	393.878	200.21	6	601.875	311.002	6	826.503	203.554	6	1300.24	475.764	6
																5.80667	67.6223	32.4552	6	392.418	197.58	6	604.631	315.184	6	828.813	209.119	6	1295.56	467.267	6
																5.81	65.27	33.7034	6	390.295	196.162	6	601.461	311.769	6	827.822	208.133	6	1293.17	462.366	6
																5.81333	64.4215	36.3869	6	389.5	194.801	6	596.277	310.122	6	826.841	205.525	6	1295.47	470.933	6
																5.81667	67.9483	31.855	6	386.518	191.731	6	591.346	308.545	6	825.849	202.638	6	1299.99	478.335	6
																5.82	69.173	29.7359	6	384.777	189.878	6	588.992	305.947	6	825.488	200.497	6	1303.71	484.721	6
																5.82333	66.9556	34.563	6	387.11	191.599	6	586.816	302.195	6	825.23	199.517	6	1303.79	481.177	6
																5.82667	65.7755	33.5312	6	386.644	191.262	6	584.854	298.487	6	823.335	197.668	6	1297.02	474.222	6
																5.83	64.7341	33.1886	6	390.598	193.228	6	584.545	297.588	6	822.896	195.851	6	1289.25	463.236	6
																5.83333	66.131	31.9199	6	389.074	193.305	6	586.689	302.51	6	823.765	194.157	6	1284.83	452.819	6
																5.83667	64.984	33.5059	6	391.837	195.566	6	590.5	308.796	6	823.99	193.034	6	1283.06	455.976	6
																5.84	67.8045	28.9538	6	392.892	196.375	6	594.39	311.652	6	824.237	191.975	6	1284.22	462.529	6
																5.84333	70.0569	28.7118	6	394.719	198.817	6	594.089	308.85	6	824.103	191.692	6	1288.49	466.127	6
																5.84667	67.0867	30.5485	6	396.106	198.574	6	591.165	304.777	6	824.631	192.173	6	1295.45	469.547	6
																5.85	65.1272	34.3751	6	395.548	198.096	6	589.079	299.628	6	823.729	193.042	6	1300.19	476.554	6
																5.85333	62.9021	37.92	6	395.298	198.097	6	587.947	296.225	6	824.373	191.977	6	1302.57	482.87	6
																5.85667	64.4785	35.5183	6	394.378	198.417	6	586.273	294.314	6	824.496	191.692	6	1302.56	483.831	6
																5.86	66.7191	31.1	6	393.593	197.923	6	589.096	299.089	6	825.003	191.441	6	1302.31	484.741	6
																5.86333	69.2075	28.2522	6	390.896	195.487	6	590.478	304.221	6	825.24	191.326	6	1302.45	485.734	6
																5.86667	71.0098	27.4753	6	390.552	194.269	6	592.988	310.976	6	823.718	192.797	6	1302.44	483.19	6
																5.87	66.2386	31.2864	6	390.475	194.403	6	596.182	313.661	6	820.596	192.03	6	1301.69	476.379	6
																5.87333	67.177	33.2379	6	392.574	196.346	6	596.626	309.436	6	818.5	191.659	6	1296.84	468.044	6
																5.87667	67.7936	31.2531	6	395.046	199.067	6	597.612	304.272	6	816.653	192.033	6	1292.97	461.502	6
																5.88	64.7429	34.597	6	395.796	200.741	6	594.538	301.733	6	816.809	191.898	6	1285.53	456.817	6
																5.88333	67.7587	29.7958	6	391.255	197.128	6	591.963	299.147	6	816.55	191.768	6	1286.25	455.353	6
																5.88667	69.1816	28.5446	6	387.333	192.764	6	591.022	294.457	6	818.061	192.371	6	1289.56	458.363	6
																5.89	66.5533	30.9913	6	386.698	191.054	6	589.135	294.637	6	819.177	195.297	6	1291.76	464.458	6
																5.89333	66.1076	34.8541	6	390.808	192.44	6	593.479	298.307	6	821.025	200.311	6	1293.78	469.572	6
																5.89667	66.5391	35.2427	6	390.98	192.694	6	595.692	304.56	6	820.518	199.523	6	1295.26	469.767	6
																5.9	64.0995	36.5496	6	390.006	193.162	6	594.016	308.726	6	819.897	199.595	6	1294.86	470.293	6
																5.90333	66.8429	30.8327	6	388.347	193.934	6	589.205	309.002	6	820.912	198.653	6	1293	467.885	6
																5.90667	72.0481	28.3843	6	391.669	196.423	6	588.533	312.527	6	821.509	198.068	6	1285.6	464.633	6
																5.91	69.6016	31.6156	6	394.168	198.163	6	586.375	308.368	6	821.521	195.629	6	1278.11	460.302	6
																5.91333	65.7983	32.6047	6	394.358	198.441	6	586.221	304.189	6	821.262	195.112	6	1278.41	462.1	6
																5.91667	65.6394	32.5113	6	393.685	195.492	6	584.726	300.251	6	821.398	195.226	6	1283.04	465.301	6
																5.92	66.1604	32.8783	6	400.069	198.375	6	585.178	299.097	6	820.889	194.468	6	1289.25	467.83	6
																5.92333	69.8629	28.0553	6	398.193	198.22	6	589.256	303.836	6	820.902	193.536	6	1295.28	473.61	6
																5.92667	66.0593	32.3901	6	397.002	198.114	6	593.933	308.383	6	822.795	197.549	6	1298.2	481.541	6
																5.93	66.579	33.7788	6	396.505	196.936	6	592.108	305.486	6	824.722	202.257	6	1298.58	481.069	6
																5.93333	65.9924	33.3822	6	397.283	196.686	6	589.806	303.975	6	825.253	200.413	6	1294.86	472.463	6
																5.93667	66.0537	33.3651	6	399.667	198.566	6	591.554	309.154	6	824.462	200.287	6	1291.14	461.941	6
																5.94	64.0092	34.9061	6	400.348	199.032	6	588.216	305.846	6	824.61	200.222	6	1286.15	455.79	6
																5.94333	65.5362	31.1308	6	399.459	199.733	6	587.691	303.039	6	824.237	199.402	6	1286.59	459.281	6
																5.94667	68.1875	30.1026	6	398.204	199.24	6	587.375	300.222	6	823.111	197.817	6	1291.67	467.161	6
																5.95	68.7973	28.7043	6	396.093	198.921	6	587.392	299.235	6	820.731	195.491	6	1294.51	473.292	6
																5.95333	66.1398	31.7563	6	395.526	196.363	6	592.019	305.582	6	820.022	194.973	6	1292.47	473.808	6
																5.95667	65.1794	33.4872	6	394.019	193.381	6	593.957	308.651	6	820.405	195.385	6	1292.18	468.46	6
																5.96	66.3524	33.0037	6	390.096	190.363	6	591.177	305.105	6	820.406	194.344	6	1292.16	463.489	6
																5.96333	69.44	28.8245	6	386.201	189.829	6	591.257	302.133	6	817.61	194.464	6	1291.47	470.575	6
																5.96667	67.0397	33.1667	6	387.156	191.532	6	592.22	300.061	6	815.04	196.167	6	1285.61	478.435	6
																5.97	67.8459	33.0053	6	385.758	192.483	6	595.706	304.763	6	813.439	196.588	6	1284.28	475.196	6
																5.97333	65.4428	34.7153	6	393.948	197.611	6	598.059	309.335	6	813.339	195.42	6	1286.96	473.921	6
																5.97667	65.7254	34.2416	6	394.297	198.692	6	597.436	306.665	6	813.079	194.111	6	1288.19	474.532	6
																5.98	68.7874	28.7646	6	394.59	196.144	6	594.824	303.163	6	816.878	196.753	6	1286.4	475.952	6
																5.98333	67.383	32.1838	6	392.963	193.63	6	591.831	300.757	6	821.532	203.512	6	1283.45	471.22	6
																5.98667	65.2308	33.0623	6	392.242	195.065	6	588.012	298.441	6	823.741	207.502	6	1280.8	454.887	6
																5.99	64.7143	33.4482	6	390.949	195.149	6	586.334	296.714	6	822.615	204.651	6	1281.64	447.701	6
																5.99333	67.9179	29.1828	6	389.011	193.721	6	591.474	301.735	6	819.751	200.75	6	1283.2	451.071	6
																5.99667	70.5805	27.06	6	388.885	195.346	6	595.934	307.159	6	819.29	197.219	6	1283.84	462.06	6
																6	68.0401	31.6031	6	392.207	198.103	6	592.98	303.429	6	821.194	196.099	6	1292.35	471.008	6
																6.00333	67.9456	35.0807	6	393.762	200.437	6	589.399	300.015	6	822.129	196.045	6	1296.62	475.124	6
																6.00667	68.5632	32.6156	6	395.769	201.215	6	585.969	300.135	6	821.634	195.295	6	1293.83	474.369	6
																6.01	65.5686	35.1292	6	393.258	197.846	6	587.622	305.636	6	821.521	193.424	6	1290.91	468.409	6
																6.01333	69.3565	32.2139	6	389.923	195.174	6	590.254	311.171	6	821.138	194.178	6	1286.57	461.722	6
																6.01667	68.0221	31.1836	6	383.88	192.122	6	588.759	308.643	6	818.489	194.47	6	1284.8	464.054	6
																6.02	65.7183	33.6604	6	381.857	190.021	6	588.207	308.918	6	817.688	194.511	6	1286.47	470.191	6
																6.02333	69.9484	26.4819	6	383.534	191.077	6	589.992	313.293	6	818.681	194.503	6	1289.07	470.15	6
																6.02667	68.3435	32.2598	6	385.478	190.631	6	588.994	309.923	6	817.013	192.216	6	1284.47	467.667	6
																6.03	67.567	31.5002	6	393.563	193.311	6	589.187	309.316	6	818.456	196.069	6	1280.3	460.192	6
																6.03333	60.2495	36.2306	6	390.61	193.187	6	591.353	311.881	6	821.893	199.454	6	1284.64	457.542	6
																6.03667	61.8162	34.7157	6	389.457	192.679	6	591.142	308.856	6	821.509	199.777	6	1288.94	461.842	6
																6.04	62.6942	33.9738	6	386.225	190.636	6	589.321	304.972	6	820.878	198.197	6	1290.87	471.314	6
																6.04333	62.7355	33.571	6	386.879	191.268	6	588.912	303.626	6	819.143	197.519	6	1287.77	476.149	6
																6.04667	64.2885	33.3108	6	389.254	193.138	6	592.543	308.373	6	818.783	197.753	6	1283.96	467.343	6
																6.05	63.956	33.0083	6	389.932	194.527	6	589.904	304.186	6	818.286	196.985	6	1280.22	454.586	6
																6.05333	63.4397	32.5111	6	392.433	196.909	6	587.902	300.402	6	818.174	196.011	6	1274.9	443.539	6
																6.05667	61.894	35.6939	6	393.289	196.047	6	587.232	299.814	6	817.16	194.559	6	1278.6	443.375	6
																6.06	63.0359	35.2685	6	391.267	194.495	6	589.231	304.996	6	817.306	192.834	6	1286.34	453.331	6
																6.06333	66.0217	30.8075	6	390.902	197.233	6	585.308	302.892	6	817.306	192.685	6	1289.3	460.719	6
																6.06667	63.7336	36.4754	6	392.009	200.113	6	582.074	300.682	6	817.307	191.667	6	1289.75	468.32	6
																6.07	63.4158	35.6225	6	391.798	198.722	6	580.537	298.268	6	816.539	190.216	6	1285.41	471.473	6
																6.07333	66.9116	31.8031	6	393.331	198.399	6	580.598	296.529	6	816.697	190.523	6	1286.96	471.945	6
																6.07667	64.3093	33.1199	6	390.258	196.871	6	586.068	302.81	6	816.55	188.906	6	1292.09	469.491	6
																6.08	65.7749	32.5293	6	389.898	195.911	6	588.475	307.214	6	816.302	189.08	6	1294.51	467.76	6
																6.08333	62.6137	36.4299	6	391.509	197.124	6	586.99	305.56	6	816.698	189.109	6	1294.76	467.679	6
																6.08667	67.7385	30.7953	6	391.727	196.628	6	589.75	310.657	6	817.678	189.725	6	1296.9	465.411	6
																6.09	65.563	33.7696	6	392.512	195.401	6	588.366	308.24	6	820.721	193.125	6	1293.18	465.034	6
																6.09333	65.9623	34.4631	6	390.035	192.498	6	587.482	307.352	6	825.76	202.833	6	1287.4	464.139	6
																6.09667	63.3122	36.4427	6	388.761	190.124	6	588.059	309.843	6	829.309	209.021	6	1281.7	458.388	6
																6.1	64.2642	35.166	6	390.166	192.133	6	586.159	309.002	6	827.438	205.77	6	1279.22	458.707	6
																6.10333	65.6792	33.5778	6	390.149	194.493	6	587.617	313.682	6	824.846	201.198	6	1279.84	458.452	6
																6.10667	63.3642	35.7973	6	387.981	193.895	6	585.627	311.141	6	821.352	195.683	6	1284.18	464.768	6
																6.11	62.1603	35.9588	6	382.96	191.958	6	586.672	309.215	6	818.388	191.953	6	1284.23	466.221	6
																6.11333	64.1125	35.075	6	381.046	190.721	6	589.356	312.35	6	820.574	196.259	6	1286.99	466.106	6
																6.11667	65.3321	30.3441	6	383.751	192.342	6	586.659	310.764	6	822.976	201.765	6	1291.3	472.041	6
																6.12	63.2622	32.7829	6	388.962	196.32	6	583.895	307.187	6	821.6	199.647	6	1294.27	478.133	6
																6.12333	63.3583	33.2815	6	391.702	197.887	6	583.214	304.424	6	818.894	194.585	6	1296.79	476.242	6
																6.12667	63.627	33.2293	6	391.503	197.533	6	579.743	300.964	6	814.386	191.305	6	1294.93	475.222	6
																6.13	63.6623	33.077	6	386.378	195.292	6	577.071	296.614	6	813.08	192.488	6	1288.6	471.389	6
																6.13333	64.3879	32.1048	6	383.466	192.182	6	578.457	295.875	6	811.817	192.574	6	1277.93	464.088	6
																6.13667	62.3941	34.449	6	383.305	192.626	6	582.661	302.124	6	814.759	196.288	6	1273.69	458.633	6
																6.14	63.934	33.4515	6	384.857	192.588	6	584.948	305.237	6	820.439	205.886	6	1276.31	458.386	6
																6.14333	65.8053	30.831	6	390.537	195.919	6	582.942	302.361	6	822.998	210.074	6	1278.8	456.413	6
																6.14667	65.1128	32.8793	6	390.693	196.206	6	582.7	298.452	6	820.214	206.126	6	1283.88	454.171	6
																6.15	63.6066	33.8434	6	389.44	196.338	6	582.298	296.782	6	816.28	199.887	6	1283.69	455.078	6
																6.15333	65.0326	32.9796	6	387.48	197.459	6	585.977	303.069	6	814.307	195.693	6	1283.87	457.262	6
																6.15667	62.7227	35.2975	6	391.595	199.821	6	586.168	306.184	6	814.342	194.405	6	1285.8	463.424	6
																6.16	64.1067	34.6829	6	393.661	198.522	6	581.76	302.86	6	814.071	193.459	6	1283.52	466.472	6
																6.16333	63.1613	36.1213	6	395.263	199.914	6	579.421	301.618	6	814.59	192.534	6	1279.74	466.639	6
																6.16667	65.0408	31.7475	6	395.526	197.719	6	582.513	308.206	6	813.687	191.827	6	1281.31	461.168	6
																6.17	64.6083	33.0832	6	396.145	195.682	6	587.585	312.592	6	816.247	195.141	6	1284.72	458.693	6
																6.17333	65.8049	32.7282	6	393.871	194.186	6	587.624	308.526	6	820.281	199.859	6	1282.05	460.49	6
																6.17667	65.0696	35.1885	6	390.827	193.509	6	585.055	304.314	6	820.506	198.632	6	1278.72	461.391	6
																6.18	63.5452	35.0445	6	386.182	189.601	6	581.619	299.302	6	817.633	197.888	6	1278.44	460.112	6
																6.18333	67.4195	30.2041	6	388.963	191.894	6	579.617	295.848	6	818.039	196.181	6	1279.88	459.615	6
																6.18667	64.6458	34.3517	6	393.047	196.399	6	577.367	293.207	6	814.894	192.955	6	1278.6	460.983	6
																6.19	64.3014	35.3836	6	394.985	197.283	6	576.89	292.719	6	814.082	192.191	6	1278.65	462.553	6
																6.19333	67.6109	29.1695	6	395.047	197.141	6	578.62	297.802	6	814.207	191.286	6	1281.26	464.646	6
																6.19667	65.9071	31.778	6	395.657	196.916	6	580.78	302.721	6	818.129	192.834	6	1285.38	463.868	6
																6.2	65.4049	31.4115	6	395.513	197.905	6	585.452	309.216	6	821.995	198.768	6	1286.44	462.934	6
																6.20333	64.4012	32.6496	6	394.302	196.696	6	589.302	315.585	6	822.142	198.355	6	1282.79	463.521	6
																6.20667	64.0829	34.941	6	391.274	194.088	6	592.533	317.524	6	820.992	197.567	6	1277.86	462.251	6
																6.21	62.725	35.8043	6	391.826	192.78	6	589.076	314.594	6	821.037	196.94	6	1275.66	459.862	6
																6.21333	66.9506	31.2028	6	390.877	192.456	6	586.215	310.841	6	821.375	196.548	6	1278.44	456.98	6
																6.21667	65.0673	33.9812	6	389.801	191.766	6	584.155	307.224	6	820.011	193.882	6	1280.51	457.217	6
																6.22	64.9803	34.0458	6	388.514	192.43	6	583.428	304.711	6	817.508	191.539	6	1282.74	459.716	6
																6.22333	64.7405	33.5468	6	389.815	194.408	6	583.055	302.265	6	819.087	194.535	6	1284.97	461.577	6
																6.22667	64.6676	33.5823	6	392.542	199.957	6	582.182	301.712	6	820.089	200.862	6	1284.83	462.226	6
																6.23	63.0584	35.3345	6	393.269	201.438	6	585.274	308.274	6	817.271	200.25	6	1281.43	462.803	6
																6.23333	67.6629	30.1945	6	388.499	194.671	6	590.074	315.037	6	814.769	197.947	6	1280.26	464.687	6
																6.23667	65.5998	32.0445	6	385.145	189.683	6	592.127	319.626	6	812.708	193.883	6	1285.52	468.902	6
																6.24	65.2408	31.6978	6	383.281	189.178	6	589.539	313.901	6	811.963	191.434	6	1292.46	472.042	6
																6.24333	67.9048	29.9238	6	382.127	189.729	6	584.542	307.693	6	811.22	189.955	6	1296.25	474.397	6
																6.24667	65.3842	31.3441	6	388.335	193.657	6	582.032	306.001	6	813.768	194.118	6	1292.21	472.398	6
																6.25	66.7031	33.0692	6	390.519	195.432	6	586.579	310.783	6	822.086	205.982	6	1283.29	465.707	6
																6.25333	68.5455	34.1722	6	391.056	195.92	6	586.562	307.839	6	826.616	210.394	6	1279.74	458.835	6
																6.25667	67.8224	33.3908	6	392.337	198.507	6	586.764	305.036	6	826.086	207.418	6	1274.75	450.628	6
																6.26	66.3481	34.8361	6	391.027	198.409	6	588.315	303.932	6	820.528	202.249	6	1270.83	442.992	6
																6.26333	68.3478	28.0662	6	385.956	196.908	6	589	306.939	6	815.931	195.89	6	1271.96	445.362	6
																6.26667	60.5608	34.8276	6	386.108	197.017	6	586.127	302.883	6	813.169	193.108	6	1276.66	456.459	6
																6.27	64.1428	30.5802	6	390.569	198.598	6	582.434	300.397	6	810.938	190.418	6	1278.12	464.868	6
																6.27333	63.5163	33.0418	6	392.068	198.83	6	580.92	298.051	6	810.364	189.677	6	1284.4	469.21	6
																6.27667	62.7955	33.7174	6	394.166	197.731	6	580.197	295.877	6	809.855	188.935	6	1288.98	464.614	6
																6.28	64.2084	32.9806	6	392.644	195.096	6	581.621	302.442	6	809.742	188.26	6	1289.79	461.216	6
																6.28333	66.043	29.4943	6	390.871	194.72	6	580.569	303.115	6	811.118	188.387	6	1285.12	458.485	6
																6.28667	65.8307	29.3638	6	389.416	193.985	6	585.182	307.931	6	810.724	187.605	6	1276.71	451.763	6
																6.29	62.4627	34.1452	6	385.84	191.437	6	590.057	312.224	6	810.859	187.554	6	1267.39	448.141	6
																6.29333	62.4249	33.6302	6	385.696	192.799	6	589.927	308.237	6	814.409	191.407	6	1264.89	451.521	6
																6.29667	62.5909	33.5131	6	385.704	195.696	6	587.769	304.847	6	821.714	201.096	6	1269.61	459.596	6
																6.3	62.9932	33.7599	6	387.296	194.411	6	585.421	302.293	6	825.477	206.641	6	1275.1	463.286	6
																6.30333	64.0782	33.1935	6	384.526	192.023	6	581.968	301.402	6	822.445	206.308	6	1278.27	464.652	6
																6.30667	66.1871	29.8982	6	383.477	191.724	6	581.734	304.328	6	819.503	201.138	6	1278.78	463.748	6
																6.31	64.0709	31.7988	6	387.543	193.777	6	580.716	304.622	6	813.744	197.398	6	1279.13	464.509	6
																6.31333	64.7875	33.7496	6	388.235	196.034	6	583.514	307.083	6	809.844	194.417	6	1279.38	465.374	6
																6.31667	68.1439	27.7001	6	390.802	198.154	6	582.316	304.714	6	811.141	191.694	6	1280.38	464.018	6
																6.32	69.1639	29.0488	6	391.701	197.379	6	582.492	300.756	6	812.594	188.158	6	1277.19	463.682	6
																6.32333	67.9036	29.5793	6	392.009	196.143	6	581.529	297.572	6	815.132	189.49	6	1272.67	462.978	6
																6.32667	70.0582	26.385	6	387.784	193.172	6	582.969	303.654	6	820.835	198.385	6	1273.73	460.722	6
																6.33	67.7199	29.5304	6	386.034	190.388	6	586.666	308.407	6	824.971	205.171	6	1274.28	459.286	6
																6.33333	65.6952	33.0817	6	381.309	188.572	6	588.179	311.227	6	822.332	201.953	6	1271.02	459.147	6
																6.33667	65.8218	30.2511	6	380.251	189.103	6	586.964	308.051	6	817.124	195.371	6	1270.72	461.256	6
																6.34	66.9941	28.9626	6	382.435	191.472	6	585.103	305.273	6	812.91	192.653	6	1274.84	460.591	6
																6.34333	63.412	33.2096	6	385.299	194.86	6	583.857	301.703	6	811.58	192.049	6	1276.92	457.252	6
																6.34667	63.4425	33.6542	6	386.17	195.784	6	584.005	298.855	6	811.727	190.865	6	1274.13	454.932	6
																6.35	66.4965	30.2189	6	385.752	194.273	6	585.055	301.88	6	810.205	188.504	6	1270.08	449.156	6
																6.35333	69.335	27.4409	6	383.334	190.768	6	584.578	301.349	6	810.115	188.041	6	1267.67	450.987	6
																6.35667	64.8387	30.6315	6	385.769	190.472	6	585.831	305.152	6	810.115	188.167	6	1267.11	452.245	6
																6.36	67.1232	27.9233	6	382.986	190.479	6	582.32	302.777	6	811.106	189.034	6	1269.13	450.175	6
																6.36333	64.7099	30.0502	6	386.939	195.306	6	579.837	301.809	6	811.861	189.453	6	1272.13	447.696	6
																6.36667	64.3643	32.4459	6	389.167	197.283	6	580.363	306.035	6	815.255	194.992	6	1276.39	450.862	6
																6.37	66.9457	30.134	6	390.545	197.959	6	580.268	302.471	6	821.172	201.526	6	1271.01	444.118	6
																6.37333	65.2066	31.8891	6	390.72	198.15	6	580.285	303.132	6	821.25	200.681	6	1265.33	438.974	6
																6.37667	64.1362	32.3632	6	390.175	195.135	6	584.319	309.883	6	819.999	198.908	6	1263.65	441.505	6
																6.38	65.764	32.4791	6	388.704	195.721	6	585.806	314.154	6	817.632	195.588	6	1265.86	445.33	6
																6.38333	64.9791	31.4314	6	390.852	198.157	6	586.148	317.56	6	813.518	192.06	6	1268.28	442.782	6
																6.38667	61.9423	33.3769	6	390.425	197.938	6	584.363	314.393	6	810.194	190.829	6	1272.83	448.547	6
																6.39	65.5542	28.71	6	390.882	197.136	6	582.188	309.332	6	810.374	190.975	6	1273.64	455.96	6
																6.39333	64.438	31.5463	6	392.036	197.324	6	580.31	306.713	6	811.626	188.692	6	1274.55	459.236	6
																6.39667	62.5426	32.6676	6	390.271	196.591	6	578.361	301.849	6	810.702	187.16	6	1277.04	460.682	6
																6.4	65.0653	29.7188	6	387.263	195.764	6	575.654	299.213	6	809.62	187.097	6	1278.52	458.067	6
																6.40333	61.5842	35.8314	6	382.732	192.393	6	575.874	296.932	6	809.981	187.222	6	1275.77	456.531	6
																6.40667	59.7838	38.1477	6	378.071	187.861	6	578.253	303.115	6	811.502	186.206	6	1275.05	455.021	6
																6.41	66.0847	29.7306	6	379.499	187.82	6	581.992	308.344	6	809.822	185.607	6	1271.36	457.116	6
																6.41333	63.8332	32.256	6	384.795	189.464	6	586.943	315.143	6	807.973	186.142	6	1268.23	456.309	6
																6.41667	62.7886	34.5361	6	383.923	190.189	6	590.615	320.025	6	806.621	188.036	6	1269.23	452.786	6
																6.42	62.6184	36.0113	6	386.712	194.016	6	587.803	318.211	6	807.264	189.132	6	1270.34	452.444	6
																6.42333	63.593	35.7605	6	388.466	194.324	6	585.646	313.238	6	807.512	189.023	6	1270.3	454.511	6
																6.42667	62.6134	36.1676	6	390.684	196.559	6	582.151	310.423	6	808.019	188.734	6	1270.09	456.222	6
																6.43	64.0575	35.4264	6	393.526	197.862	6	580.568	306.765	6	808.131	188.671	6	1268.56	457.856	6
																6.43333	64.3375	36.0536	6	393.62	197.066	6	580.425	303.124	6	810.668	191.832	6	1269.63	456.505	6
																6.43667	64.4396	35.8953	6	387.979	195.252	6	580.278	299.98	6	815.322	197.802	6	1272.48	453.454	6
																6.44	63.8508	36.0265	6	388.084	194.509	6	580.335	297.089	6	814.307	195.506	6	1273.68	454.921	6
																6.44333	63.6334	33.6267	6	387.461	192.912	6	577.669	296.164	6	812.944	192.933	6	1277.63	465.304	6
																6.44667	62.276	35.695	6	388.464	194.551	6	574.54	300.247	6	811.952	191.431	6	1278.27	471.906	6
																6.45	61.7728	35.82	6	384.932	191.998	6	571.009	298.244	6	809.325	189.264	6	1279.27	468.032	6
																6.45333	60.6672	37.4251	6	381.232	189.579	6	571.198	294.631	6	804.84	188.251	6	1274.99	458.243	6
																6.45667	61.6547	35.3782	6	378.916	187.732	6	573.26	293.836	6	804.298	188.312	6	1266.44	446.415	6
																6.46	65.9877	29.295	6	379.678	187.104	6	578.525	300.363	6	804.918	188.014	6	1259.63	443.636	6
																6.46333	63.9004	32.5653	6	380.999	189.707	6	579.745	303.41	6	807.061	191.593	6	1265.18	449.425	6
																6.46667	64.1672	32.5776	6	385.867	193.202	6	578.174	300.676	6	812.775	199.005	6	1269.34	454.708	6
																6.47	63.1415	34.7591	6	391.085	198.274	6	576.916	295.717	6	815.153	202.088	6	1269.56	462.255	6
																6.47333	63.3116	34.1316	6	388.189	197.551	6	576.161	295.501	6	812.696	198.336	6	1273.45	469.089	6
																6.47667	62.0266	34.5175	6	384.466	194.352	6	577.511	298.686	6	811.083	193.665	6	1273.54	467.534	6
																6.48	63.2061	32.2773	6	383.983	191.262	6	577.795	297.909	6	810.746	191.258	6	1272.22	457.086	6
																6.48333	60.5766	38.3054	6	384.77	191.399	6	581.473	302.728	6	811.343	190.635	6	1271.07	447.505	6
																6.48667	63.818	32.7133	6	384.921	192.405	6	585.394	307.676	6	810.216	189.502	6	1270.44	447.152	6
																6.49	64.1437	32.5397	6	388.732	194.969	6	586.416	310.414	6	809.596	188.797	6	1269.72	447.894	6
																6.49333	61.8599	35.6665	6	390.106	196.785	6	582.622	305.069	6	810.251	188.395	6	1270.98	446.565	6
																6.49667	62.166	35.5611	6	390.275	198.71	6	580.044	301.532	6	812.392	191.5	6	1271.55	444.511	6
																6.5	62.6604	34.668	6	388.2	199.072	6	578.531	298.9	6	813.8	195.298	6	1270.93	444.198	6
																6.50333	60.8274	37.3014	6	387.987	198.872	6	577.392	296.943	6	812.064	193.647	6	1269.07	445.589	6
																6.50667	63.9865	33.2398	6	389.013	196.746	6	579.649	302.38	6	808.943	192.864	6	1269.1	449.431	6
																6.51	63.8465	31.5385	6	392.687	195.23	6	581.081	309.211	6	806.373	192.225	6	1272.56	457.626	6
																6.51333	64.4055	32.2281	6	389.951	193.735	6	582.083	312.468	6	806.519	191.638	6	1276.45	459.839	6
																6.51667	62.2751	34.7827	6	388.814	192.016	6	579.303	308.879	6	807.388	191.076	6	1283.74	463.702	6
																6.52	61.609	34.1215	6	390.68	193.008	6	578.592	306.337	6	808.143	190.03	6	1277.06	453.144	6
																6.52333	62.2427	33.8789	6	394.03	198.067	6	579.313	305.753	6	807.871	189.199	6	1265.3	441.381	6
																6.52667	60.2743	35.6954	6	394.567	199.712	6	582.339	311.096	6	807.884	188.227	6	1258.68	436.428	6
																6.53	59.5685	37.7299	6	388.365	194.379	6	580.322	308.552	6	808.131	187.152	6	1261.68	444.091	6
																6.53333	62.2061	32.7177	6	387.174	191.965	6	577.385	304.687	6	807.872	186.161	6	1265.74	456.277	6
																6.53667	63.4952	31.5438	6	390.284	192.147	6	574.523	300.93	6	808.266	185.763	6	1272.87	462.965	6
																6.54	64.5754	28.8099	6	394.257	195.153	6	572.365	297.177	6	809.01	185.854	6	1277.56	459.366	6
																6.54333	63.0018	32.0431	6	396.753	197.904	6	572.961	294.554	6	811.66	189.203	6	1277.64	454.542	6
																6.54667	67.2065	30.0041	6	395.157	198.029	6	575.501	302.322	6	814.172	194.217	6	1273.77	446.955	6
																6.55	66.955	32.1336	6	388.516	192.403	6	576.739	307.3	6	813.711	192.726	6	1268.93	442.109	6
																6.55333	65.2741	31.3366	6	389.568	191.294	6	573.809	304.654	6	814.207	189.158	6	1269.86	442.561	6
																6.55667	67.3922	28.5499	6	389.367	191.382	6	574.35	303.103	6	812.561	186.871	6	1267.37	454.435	6
																6.56	64.3893	31.3598	6	391.196	193.364	6	579.414	309.278	6	809.562	186.16	6	1266.23	466.239	6
																6.56333	64.3309	32.1129	6	391.116	192.748	6	582.568	314.043	6	807.86	186.614	6	1268.9	462.153	6
																6.56667	63.5025	33.4942	6	386.959	191.252	6	581.841	311.504	6	806.868	187.096	6	1269.46	453.098	6
																6.57	64.0493	33.6667	6	386.187	191.02	6	582.561	310.929	6	805.888	187.619	6	1267.74	447.664	6
																6.57333	64.2519	33.709	6	385.673	191.337	6	586.234	315.807	6	805.392	186.896	6	1268.83	448.012	6
																6.57667	63.9308	33.5258	6	388.02	192.303	6	585.158	313.357	6	804.897	186.677	6	1271.16	444.052	6
																6.58	68.0662	29.4295	6	385.907	191.482	6	583.902	312.409	6	804.897	187.883	6	1277.12	457.301	6
																6.58333	63.0137	34.1217	6	383.788	189.14	6	584.813	315.217	6	806.936	190.256	6	1277.11	464.142	6
																6.58667	61.3044	38.5804	6	382.477	190.022	6	582.05	311.619	6	813.024	196.99	6	1276.15	465.118	6
																6.59	61.4363	38.0028	6	388.82	194.166	6	580.579	309.026	6	816.798	202.177	6	1273.01	463.532	6
																6.59333	64.4045	33.0605	6	389.187	196.364	6	579.48	308.362	6	815.163	199.546	6	1271.99	460.037	6
																6.59667	62.2653	35.3863	6	390.594	196.245	6	581.322	312.823	6	812.572	194.42	6	1272.93	458.592	6
																6.6	60.4791	38.2664	6	389.166	194.221	6	577.309	307.041	6	808.819	189.25	6	1274.2	455.767	6
																6.60333	63.1645	34.4977	6	387.625	194.01	6	570.576	295.315	6	805.889	185.019	6	1271.51	454.324	6
																6.60667	65.0309	31.1661	6	385.812	193.642	6	570.255	293.544	6	805.393	185.301	6	1266.83	457.503	6
																6.61	63.3561	34.3338	6	384.964	193.938	6	574.838	298.446	6	807.939	188.929	6	1269.1	463.384	6
																6.61333	61.1186	37.5048	6	383.529	194.453	6	578.397	302.537	6	812.235	200.053	6	1272.13	461.465	6
																6.61667	62.1564	34.5194	6	387.228	196.535	6	580.221	304.184	6	814.409	208.952	6	1273.17	459.879	6
																6.62	64.6884	31.9502	6	389.16	197.767	6	575.993	302.109	6	813.576	204.912	6	1271.68	454.604	6
																6.62333	63.3143	32.2597	6	387.7	192.825	6	572.848	301.929	6	811.331	198.519	6	1270.48	443.253	6
																6.62667	63.0412	33.2154	6	384.474	187.26	6	572.994	306.542	6	807.353	191.201	6	1267.83	434.402	6
																6.63	60.9565	36.1537	6	382.599	185.384	6	570.288	303.035	6	805.256	188.603	6	1262.58	430.105	6
																6.63333	60.7298	36.5934	6	382.92	187.839	6	571.519	301.069	6	803.634	187.24	6	1257.53	433.296	6
																6.63667	64.2399	30.6301	6	382.811	190.583	6	575.509	306.233	6	802.665	186.596	6	1259.81	440.574	6
																6.64	65.0804	28.4314	6	383.827	193.394	6	579.799	311.028	6	802.416	185.947	6	1263.28	449.27	6
																6.64333	63.9727	31.2648	6	385.015	193.317	6	579.211	306.836	6	801.921	186.227	6	1267.48	456.391	6
																6.64667	63.713	31.3667	6	385.878	191.868	6	578.28	306.139	6	804.086	189.181	6	1266.84	453.126	6
																6.65	62.9106	30.4649	6	384.704	188.631	6	581.977	312.931	6	806.768	192.622	6	1262.74	447.867	6
																6.65333	63.6022	31.0144	6	383.232	188.896	6	583.864	315.912	6	805.607	191.136	6	1262.26	449.778	6
																6.65667	64.8737	29.4238	6	383.672	189.591	6	579.42	311.877	6	804.164	188.097	6	1263.28	455.122	6
[truncated: 4,003 more rows]
