# Supplementary material for: Multitier mechanics control stromal adaptations in the swelling lymph node
Source: Nat Immunol. 2022 Jul 11;23(8):1246–55. doi: 10.1038/s41590-022-01257-4 (PMC9355878; doi:10.1038/s41590-022-01257-4)
Supplement: Source Data Extended Data Fig. 2 — Statistical source data. [file 41590_2022_1257_MOESM16_ESM.xlsx]

## Sheet: Sheet1
f					g
size in um	Day 0	Day 4	Day 14		Day 0	Day 4	Day 14
0	0.0303594	0.0264314	0.0351815		15.8347	13.1748	13.6579
0.623926	0.033815	0.0303656	0.040106		17.9766	18.5411	13.4013
1.24785	0.0373469	0.0340372	0.0443218		14.6626	16.4166	10.3371
1.87178	0.0440963	0.0381388	0.0483222		9.21172	13.5624	15.1842
2.4957	0.0499165	0.0432294	0.0541433		14.0052	14.0622	12.0838
3.11963	0.0527509	0.0470257	0.0592356		11.0536	14.9361	10.9747
3.74356	0.0578612	0.0512146	0.0658744				9.49972
4.36748	0.0631555	0.0558881	0.0703748
4.99141	0.0669834	0.0600626	0.0749734
5.61534	0.0742896	0.065974	0.0814383
6.23926	0.0776684	0.072113	0.0871805
6.86319	0.0836623	0.0796056	0.0905772
7.48711	0.0921387	0.0835822	0.0951087
8.11104	0.0997399	0.091282	0.0998523
8.73497	0.104103	0.100138	0.107066
9.35889	0.107925	0.105146	0.109928
9.98282	0.111359	0.111716	0.114535
10.6067	0.119132	0.116682	0.118724
11.2307	0.126447	0.122554	0.122741
11.8546	0.130807	0.125869	0.124106
12.4785	0.13469	0.129927	0.125629
13.1025	0.13587	0.137488	0.129667
13.7264	0.140741	0.143106	0.130621
14.3503	0.147867	0.145914	0.135304
14.9742	0.150395	0.151418	0.1361
15.5982	0.149148	0.150886	0.137855
16.2221	0.146883	0.157782	0.137225
16.846	0.148378	0.157792	0.136957
17.4699	0.147862	0.159769	0.13707
18.0939	0.152039	0.162412	0.137767
18.7178	0.147733	0.161855	0.135278
19.3417	0.145764	0.16153	0.13287
19.9656	0.151299	0.159181	0.12948
20.5896	0.147767	0.159492	0.127397
21.2135	0.154568	0.159272	0.126094
21.8374	0.148748	0.158165	0.12341
22.4613	0.145913	0.156931	0.118885
23.0853	0.140803	0.153279	0.118145
23.7092	0.135509	0.154108	0.116575
24.3331	0.131681	0.151707	0.111976
24.957	0.124374	0.147066	0.105511
25.581	0.120996	0.141598	0.105201
26.2049	0.115002	0.135483	0.101804
26.8288	0.106525	0.136368	0.0984862
27.4528	0.0989241	0.131287	0.0963201
28.0767	0.0973316	0.123255	0.0891062
28.7006	0.0964198	0.119114	0.0862444
29.3245	0.0929859	0.114364	0.0816371
29.9485	0.0849316	0.109141	0.0771258
30.5724	0.0769061	0.102642	0.0722993
31.1963	0.0717831	0.0986404	0.0700655
31.8202	0.066765	0.0934642	0.0671071
32.4442	0.0644456	0.0848409	0.0617224
33.0681	0.0582261	0.0792118	0.0590077
33.692	0.0488842	0.0745676	0.0519276
34.3159	0.0616997	0.0701653	0.0485257
34.9399	0.0608789	0.0686176	0.0438777
35.5638	0.0608789	0.0614639	0.0418606
36.1877	0.0569723	0.0625862	0.0392079
36.8116	0.054933	0.0576261	0.035048
37.4356	0.0475562	0.0521193	0.0311009
38.0595	0.0475562	0.0497953	0.0289537
38.6834	0.0463079	0.0510992	0.0281205
39.3074	0.037317	0.0495134	0.0265861
39.9313	0.037317	0.0455314	0.0244536
40.5552	0.0237673	0.0436045	0.0217565
41.1791	0.0237673	0.0396206	0.0186191
41.8031	0.0237673	0.0370585	0.0180513
42.427	0.0237673	0.0365216	0.0121534
43.0509	0.0237673	0.0310191	0.00922296
43.6748	0.0237673	0.029246	0.00922296
44.2988	0.0237673	0.0279755	0.00922296
44.9227	0.0237673	0.0273049	0.00379072
45.5466	0.0237673	0.0259268	0.00379072
46.1705	0.0237673	0.0210656	0.00257744
46.7945	0.0237673	0.0212302	0
47.4184	0.0209972	0.0204054	0
48.0423	0.0180862	0.0195387	0
48.6662	0.0180862	0.0177186	0
49.2902	0.0180862	0.0177186	0
49.9141	0.0180862	0.0177186	0
50.538	0.0180862	0.0177186	0
51.1619	0.0180862	0.0177186	0
51.7859	0.0180862	0.0177186	0
52.4098	0.0180862	0.0165179	0
53.0337	0.0180862	0.0165179	0
53.6577	0	0.0135299	0
54.2816	0	0.0135299	0
54.9055	0	0.0121047	0
55.5294	0	0.00871579	0
56.1534	0	0.00871579	0
56.7773	0	0.00871579	0
57.4012	0	0.00871579	0
58.0251	0	0.00473873	0
58.6491	0	0.00473873	0
59.273	0	0.00473873	0
59.8969	0	0.00278367	0
60.5208	0	0.00278367	0
61.1448	0	0.00278367	0
61.7687	0	0.00278367	0
62.3926	0	0.00278367	0
63.0165	0	0.00278367	0
63.6405	0	0.00278367	0
64.2644	0	0.00278367	0
64.8883	0	0.00278367	0
65.5123	0	0.00278367	0
66.1362	0	0	0
66.7601	0	0	0
67.384	0	0	0
68.008	0	0	0
68.6319	0	0	0
69.2558	0	0	0
69.8797	0	0	0
70.5037	0	0	0
71.1276	0	0	0
71.7515	0	0	0
72.3754	0	0	0
72.9994	0	0	0
73.6233	0	0	0
74.2472	0	0	0
74.8711	0	0	0
75.4951	0	0	0
76.119	0	0	0
76.7429	0	0	0
77.3668	0	0	0
77.9908	0	0	0
78.6147	0	0	0
79.2386	0	0	0
79.8626	0	0	0
80.4865	0	0	0
81.1104	0	0	0
81.7343	0	0	0
82.3583	0	0	0
82.9822	0	0	0
83.6061	0	0	0
84.23	0	0	0
84.854	0	0	0
85.4779	0	0	0
86.1018	0	0	0
86.7257	0	0	0
87.3497	0	0	0
87.9736	0	0	0
88.5975	0	0	0
89.2214	0	0	0
89.8454	0	0	0
90.4693	0	0	0
91.0932	0	0	0
91.7172	0	0	0
92.3411	0	0	0
92.965	0	0	0
93.5889	0	0	0
94.2129	0	0	0
94.8368	0	0	0
95.4607	0	0	0
96.0846	0	0	0
96.7086	0	0	0
97.3325	0	0	0
97.9564	0	0	0
98.5803	0	0	0
99.2043	0	0	0
99.8282	0	0	0
100.452	0	0	0
101.076	0	0	0
101.7	0	0	0
102.324	0	0	0
102.948	0	0	0
103.572	0	0	0
104.196	0	0	0
104.82	0	0	0
105.444	0	0	0
106.067	0	0	0
106.691	0	0	0
107.315	0	0	0
107.939	0	0	0
108.563	0	0	0
109.187	0	0	0
109.811	0	0	0
110.435	0	0	0
111.059	0	0	0
111.683	0	0	0
112.307	0	0	0
112.931	0	0	0
113.555	0	0	0
114.178	0	0	0
114.802	0	0	0
115.426	0	0	0
116.05	0	0	0
116.674	0	0	0
117.298	0	0	0
117.922	0	0	0
118.546	0	0	0
119.17	0	0	0
119.794	0	0	0
120.418	0	0	0
