# Supplementary material for: Multitier mechanics control stromal adaptations in the swelling lymph node
Source: Nat Immunol. 2022 Jul 11;23(8):1246–55. doi: 10.1038/s41590-022-01257-4 (PMC9355878; doi:10.1038/s41590-022-01257-4)
Supplement: Source Data Extended Data Fig. 4 — Statistical source data. [file 41590_2022_1257_MOESM17_ESM.xlsx]

## Sheet: Sheet1
c							d
size in um	Day 0	Day 2	Day 4	Day 8	Day 14		Day 0	Day 2	Day 4	Day 8	Day 14
0	0.0121655	0.0102796	0.00912228	0.00825301	0.0118459		9.64124	12.9741	12.1324	12.1918	7.12056
0.68	0.0212697	0.0157384	0.0153055	0.0134772	0.0236858		7.68836	9.38271	12.0839	13.216	8.81733
1.36	0.0366391	0.0253655	0.0254277	0.0218176	0.0400598		7.54042	10.837	10.8718	13.7284	8.30341
2.04	0.0521042	0.0374111	0.0339	0.0306909	0.0561108		6.35436	9.31567	8.73291	10.969	7.23153
2.72	0.0666869	0.0448297	0.0445234	0.0392122	0.0680273		7.75042	14.5144	10.1672	13.3429	7.18821
3.4	0.0840703	0.0590024	0.0593748	0.051594	0.0856602
4.08	0.105748	0.0690868	0.0726269	0.0565179	0.102582
4.76	0.128089	0.0847656	0.0892262	0.070636	0.119357
5.44	0.141328	0.0961231	0.0978246	0.0850754	0.138524
6.12	0.152845	0.10546	0.111052	0.0974029	0.156028
6.8	0.171687	0.120296	0.114576	0.100684	0.167863
7.48	0.187117	0.127288	0.131012	0.110071	0.18008
8.16	0.197484	0.141787	0.143893	0.113663	0.196557
8.84	0.201281	0.153222	0.159151	0.129606	0.206964
9.52	0.201208	0.161815	0.169102	0.142806	0.214413
10.2	0.193381	0.180985	0.170732	0.156488	0.211907
10.88	0.194026	0.194513	0.177635	0.166712	0.201269
11.56	0.189485	0.197556	0.177592	0.172827	0.193534
12.24	0.180834	0.195391	0.189843	0.172961	0.185643
12.92	0.164516	0.1959	0.195153	0.175912	0.167361
13.6	0.149051	0.186566	0.195608	0.170956	0.149154
14.28	0.125265	0.181748	0.1931	0.180241	0.13202
14.96	0.115211	0.172821	0.192519	0.176066	0.116346
15.64	0.0911321	0.158058	0.192671	0.176199	0.101036
16.32	0.0778413	0.14611	0.189371	0.181894	0.0849151
17	0.0716079	0.134738	0.185631	0.179807	0.0687385
17.68	0.070293	0.114069	0.174741	0.155041	0.0578299
18.36	0.0620364	0.0975937	0.185759	0.163458	0.0535315
19.04	0.0466649	0.107585	0.186477	0.163233	0.0527781
19.72	0.0408562	0.115536	0.178442	0.181183	0.0447659
20.4	0.0384539	0.129931	0.158727	0.183987	0.0380688
21.08	0.0264099	0.141092	0.145672	0.185797	0.0250291
21.76	0.0375857	0.14266	0.126977	0.191353	0.0146609
22.44	0.0387033	0.13647	0.117251	0.184667	0.0129542
23.12	0.0370798	0.128639	0.114142	0.180672	0.011318
23.8	0.0348429	0.117697	0.0980101	0.174541	0.0065771
24.48	0.0316235	0.101118	0.0780306	0.16962	0.00596254
25.16	0.0224057	0.0942205	0.0620658	0.177588	0.00258069
25.84	0.0255749	0.0695866	0.0461272	0.165606	0.00373207
26.52	0.0179576	0.060839	0.0402583	0.152443	0.000304927
27.2	0.0245091	0.0588847	0.0355735	0.128853	-0.00369753
27.88	0.0206028	0.0378911	0.026945	0.114677	-0.00328067
28.56	0.0153116	0.0293911	0.0249277	0.0939779	0
29.24	0.0086356	0.0387671	0.0292115	0.0879142	-0.0111738
29.92	0.000574754	0.0535133	0.0251491	0.0794632	-0.00319252
30.6	0.00271306	0.0600801	0.00573281	0.0761236	0.0037246
31.28	-0.00232548	0.0625551	0.00675514	0.0640095	0.00957755
31.96	-0.00813918	0.0418963	0.0144329	0.0574909	0.0143663
32.64	0	0.0366348	0.0125003	0.0549816	0.0180909
33.32	0	0.0332482	0.0237306	0.0423431	0.0207513
34	0	0.0346912	0.0247651	0.0377722	0.0223476
34.68	0	0.0394827	0.0242095	0.0291527	0.0228797
35.36	0	0.0569011	0.0220639	0.030397	0.0223476
36.04	0	0.0800388	0.0183282	0.028618	0.0207513
36.72	0	0.0972909	0.0130026	0.0189389	0.0180909
37.4	0	0.13851	0.0183844	0.00704757	0.0143663
