# Supplementary material for: Multitier mechanics control stromal adaptations in the swelling lymph node
Source: Nat Immunol. 2022 Jul 11;23(8):1246–55. doi: 10.1038/s41590-022-01257-4 (PMC9355878; doi:10.1038/s41590-022-01257-4)
Supplement: Source Data Extended Data Fig. 5 — Statistical source data. [file 41590_2022_1257_MOESM18_ESM.xlsx]

## Sheet: Sheet1
e				f				g
Day 0	Day 4	Day 8		Day 0	Day 4	Day 8		Day 0	Day 4	Day 8
1825	3656	3892		67	67	77		3.67123	1.8326	1.97842
1483	4075	4450		52	105	157		3.50641	2.57669	3.52809
1189	11357	5503		23	898	267		1.9344	7.90702	4.8519
1684	10238	11680		69	585	548		4.09739	5.71401	4.69178
1896	21629	6940		17	2447	257		0.896624	11.3135	3.70317
h
Observed day 0	Simulated day 0	Observed day 4	Simulated day 4	Observed day 8	Simulated day 8
36.3583	42.7794	49.2272	73.8736	48.4221	72.5125
36.5859	40.3657	43.7869	66.6667	47.4974	82.1476
41.108	48.6705	34.7064	47.6364	42.3741	72.0945
37.2898	46.4339	37.2163	53.6632	36.6436	61.98
40.1166	44.0816	27.2808	43.8463	44.6843	75.2781
