# Supplementary material for: Multitier mechanics control stromal adaptations in the swelling lymph node
Source: Nat Immunol. 2022 Jul 11;23(8):1246–55. doi: 10.1038/s41590-022-01257-4 (PMC9355878; doi:10.1038/s41590-022-01257-4)
Supplement: Source Data Extended Data Fig. 6 — Statistical source data. [file 41590_2022_1257_MOESM19_ESM.xlsx]

## Sheet: Sheet1
a
Popliteal Talinfl het	Popliteal Talinfl hom	Inguinal Talinfl het	Inguinal Talinfl hom
1	0.6	4.1	2.2
1	0.7	6.8	4.8
0.8	0.9	3.8	3.3
1.2	1	3	1.8
1.4	0.3	3.5	1.5
1.2	0.2	4.3	2.1
		3.6
b
Talinfl het	Talinfl hom
0.98578	0.2654
0.67299	0.2654
0.88152	0.24645
1.48815	0.17062
0.95735	0.18957
